# Supplementary material for: Potential binding modes of the gut bacterial metabolite, 5-hydroxyindole, to the intestinal L-type calcium channels and its impact on the microbiota in rats
Source: Gut Microbes. 2022 Dec 13;15(1):2154544. doi: 10.1080/19490976.2022.2154544 (PMC9754111; doi:10.1080/19490976.2022.2154544)
Supplement: Supplemental Material [file KGMI_A_2154544_SM8736.zip › Supplementary Table 1.xlsx]

## Sheet: Table A
Chao1		Observed OTUs		Shannon		Simpson
5-HI	Vehicle	5-HI	Vehicle	5-HI	Vehicle	5-HI	Vehicle
647	599	647	597	7.87244	7.62021	0.987017	0.976476
748.25	562.5	747	561	8.26122	7.96498	0.992932	0.991352
698.462	602.375	695	602	8.08775	7.66894	0.990523	0.980194
588.125	733	588	733	7.90357	7.86605	0.988875	0.980733
716	592	716	592	8.24639	7.90439	0.992894	0.989329
625.176	616	625	616	7.47446	7.89983	0.979	0.988782
711.714		711		8.04144		0.988265
681.714		681		8.08201		0.991196
626.4		626		7.44299		0.971441
766.062		766		7.84738		0.980321
Mann Whitney test

## Sheet: Table B
NORMAL (adonis)
Call:
adonis(formula = t(abundances(ps.norm)) ~ Treatment, data = meta(ps.norm))
Permutation: free
Number of permutations: 999
Terms added sequentially (first to last)
	Df	SumsOfSqs	MeanSqs	F.Model	R2	Pr(>F)
Treatment	1	0.03408	0.034078	1.3803	0.08975	0.175
Residuals	14	0.34564	0.024688		0.91025
Total	15	0.37971			1
WITH STRATA (adonis2)
Permutation test for adonis under reduced model
Terms added sequentially (first to last)
Blocks: as.factor(meta(ps.norm)$Treatment)
Permutation: free
Number of permutations: 999
adonis2(formula = t(abundances(ps.norm)) ~ Treatment, data = meta(ps.norm), permutations = perm)
	Df	SumOfSqs	R2	F	Pr(>F)
Treatment	1	0.03408	0.08975	1.3803	1
Residual	14	0.34564	0.91025
Total	15	0.37971	1

## Sheet: Table C
Family	avg(B.5HI)	sd(B.5HI)	avg(B.veh)	sd(B.veh)	p.value	q.values	interval lower	interval upper
f__Yersiniaceae;	0.0108069	0.00707938	0.00331126	0.00537507	0.0326227	0.865962	0.000723346	0.014268
Others	0.00982648	0.00416479	0.0171852	0.00645107	0.0386697	0.865962	-0.0142199	-0.000497622
unpaired t test with Welch’s correction

## Sheet: Table D
genus	feature	correlation	p	p.adj
Lachnospiraceae_UCG-006	TGTT	-0.670196	0.00449927	0.784695		Spearman correlations
Lachnospiraceae_NK4B4_group	TGTT	-0.66958	0.0045499	0.784695
Prevotellaceae_NK3B31_group	TGTT	-0.641493	0.00739581	0.83129
Anaerovibrio	TGTT	0.629178	0.00902144	0.845008
Tuzzerella	TGTT	-0.567	0.0219991	0.845733
Eubacterium_ventriosum_group	TGTT	-0.545699	0.0287761	0.845733
Prevotellaceae_UCG-001	TGTT	-0.540352	0.0307035	0.845733
Barnesiella	TGTT	-0.520009	0.0389464	0.845733
Bacteroides	TGTT	-0.510744	0.0432094	0.845733
Mitochondria	TGTT	-0.494382	0.051579	0.845733
Allobaculum	TGTT	-0.466332	0.0686425	0.845733
Romboutsia	TGTT	0.421919	0.103559	0.845733
Ruminococcus_gnavus_group	TGTT	0.421305	0.104115	0.845733
Anaerostipes	TGTT	-0.420439	0.104904	0.845733
Adlercreutzia	TGTT	-0.420439	0.104904	0.845733
Massilia	TGTT	-0.411782	0.113017	0.845733
Helicobacter	TGTT	-0.411556	0.113235	0.845733
Acetatifactor	TGTT	0.404154	0.120521	0.845733
Faecalibacterium	TGTT	-0.398232	0.126581	0.845733
Shuttleworthia	TGTT	-0.39821	0.126604	0.845733
Intestinibacter	TGTT	-0.3922	0.132967	0.845733
NK4A214_group	TGTT	0.378987	0.147718	0.845733
Catenibacterium	TGTT	-0.372443	0.15542	0.845733
UCG-005	TGTT	0.370104	0.158236	0.845733
CAG-56	TGTT	-0.369873	0.158516	0.845733
dgA-11_gut_group	TGTT	0.366506	0.162636	0.845733
Micrococcus	TGTT	-0.366506	0.162636	0.845733
Cohaesibacter	TGTT	-0.366506	0.162636	0.845733
Terasakiella	TGTT	-0.366506	0.162636	0.845733
Candidatus_Aquiluna	TGTT	0.366506	0.162636	0.845733
IMCC26207	TGTT	-0.366506	0.162636	0.845733
Neptunomonas	TGTT	-0.366506	0.162636	0.845733
Marinifilum	TGTT	-0.366506	0.162636	0.845733
Muricauda	TGTT	-0.366506	0.162636	0.845733
Sarcina	TGTT	0.366506	0.162636	0.845733
Oceanospirillum	TGTT	-0.366506	0.162636	0.845733
Halarcobacter	TGTT	-0.366506	0.162636	0.845733
Clostridium_methylpentosum_group	TGTT	0.366506	0.162636	0.845733
Coxiella	TGTT	-0.366506	0.162636	0.845733
Oleiphilus	TGTT	-0.366506	0.162636	0.845733
Paraprevotella	TGTT	-0.35237	0.180714	0.845733
Butyricicoccus	TGTT	0.349379	0.184702	0.845733
Alloprevotella	TGTT	-0.347898	0.186697	0.845733
Subdoligranulum	TGTT	-0.346418	0.188706	0.845733
Rothia	TGTT	-0.344213	0.191724	0.845733
AB1	TGTT	-0.342294	0.194377	0.845733
Candidatus_Saccharimonas	TGTT	-0.341977	0.194818	0.845733
Elusimicrobium	TGTT	-0.339606	0.198133	0.845733
Lachnospira	TGTT	0.339016	0.198964	0.845733
Lachnospiraceae_UCG-010	TGTT	0.336901	0.201958	0.845733
Desulfovibrio	TGTT	-0.333094	0.207425	0.845733
Bifidobacterium	TGTT	0.328653	0.213921	0.845733
Marvinbryantia	TGTT	0.321876	0.224081	0.845733
Veillonella	TGTT	0.317065	0.231477	0.845733
Deep_Sea_Euryarchaeotic_Group(DSEG)	TGTT	0.317065	0.231477	0.845733
Weissella	TGTT	0.304035	0.252271	0.845733
Ruminococcus	TGTT	-0.300525	0.258063	0.845733
Peptococcus	TGTT	0.300525	0.258063	0.845733
Clostridia_UCG-014	TGTT	-0.297564	0.263013	0.845733
GCA-900066575	TGTT	-0.291642	0.273085	0.845733
Lachnospiraceae_FCS020_group	TGTT	-0.290162	0.275639	0.845733
Eubacterium_siraeum_group	TGTT	0.285721	0.283388	0.845733
Coprococcus	TGTT	-0.28424	0.285999	0.845733
Eubacterium_hallii_group	TGTT	0.28276	0.288626	0.845733
Halobacteriovorax	TGTT	-0.281928	0.290108	0.845733
Schlegelella	TGTT	-0.281928	0.290108	0.845733
Atopostipes	TGTT	-0.281928	0.290108	0.845733
Maritalea	TGTT	-0.281928	0.290108	0.845733
Coriobacteriaceae_UCG-003	TGTT	-0.281928	0.290108	0.845733
Psychromonas	TGTT	-0.281928	0.290108	0.845733
Kordia	TGTT	-0.281928	0.290108	0.845733
Mitsuokella	TGTT	-0.281928	0.290108	0.845733
Odoribacter	TGTT	-0.281279	0.291266	0.845733
Actinomyces	TGTT	-0.276666	0.299586	0.845733
Rikenella	TGTT	-0.276666	0.299586	0.845733
Enterorhabdus	TGTT	-0.275358	0.301972	0.845733
Clostridia_vadinBB60_group	TGTT	-0.274079	0.304314	0.845733
Dubosiella	TGTT	0.273877	0.304684	0.845733
Lachnoclostridium	TGTT	0.263514	0.324069	0.845733
Anaeroplasma	TGTT	-0.258651	0.333407	0.845733
Labrenzia	TGTT	0.253735	0.342999	0.845733
Asteroleplasma	TGTT	-0.251993	0.346437	0.845733
Solobacterium	TGTT	0.250065	0.350263	0.845733
Eggerthella	TGTT	0.249643	0.351103	0.845733
Blautia	TGTT	0.24871	0.352965	0.845733
Pseudoalteromonas	TGTT	-0.248393	0.3536	0.845733
Erythrobacter	TGTT	-0.247571	0.355246	0.845733
Edaphobaculum	TGTT	-0.247571	0.355246	0.845733
Mucispirillum	TGTT	-0.247412	0.355566	0.845733
UCG-009	TGTT	0.244269	0.361907	0.845733
UBA1819	TGTT	-0.239374	0.371907	0.845733
Acinetobacter	TGTT	-0.237593	0.375582	0.845733
Ileibacterium	TGTT	0.236405	0.378045	0.845733
JGI_0000069-P22	TGTT	-0.234541	0.381927	0.845733
Faecalibaculum	TGTT	0.232426	0.386359	0.845733
Parvibacter	TGTT	-0.232203	0.386827	0.845733
Dinoroseobacter	TGTT	-0.22648	0.398962	0.845733
Roseibacterium	TGTT	-0.22648	0.398962	0.845733
Propionigenium	TGTT	-0.22648	0.398962	0.845733
Bermanella	TGTT	-0.22648	0.398962	0.845733
Malaciobacter	TGTT	-0.22648	0.398962	0.845733
Brevundimonas	TGTT	-0.22648	0.398962	0.845733
Sva0996_marine_group	TGTT	-0.22648	0.398962	0.845733
Litorilituus	TGTT	-0.22648	0.398962	0.845733
BD2-11_terrestrial_group	TGTT	-0.22648	0.398962	0.845733
Kiloniella	TGTT	-0.22648	0.398962	0.845733
Pseudohongiella	TGTT	-0.22648	0.398962	0.845733
Microbacterium	TGTT	-0.22648	0.398962	0.845733
Glaciecola	TGTT	-0.22648	0.398962	0.845733
Erysipelotrichaceae_UCG-006	TGTT	0.22648	0.398962	0.845733
Bacteroidales_RF16_group	TGTT	-0.223543	0.405269	0.845733
Rikenellaceae_RC9_gut_group	TGTT	-0.222063	0.408468	0.845733
Lachnospiraceae_UCG-004	TGTT	0.212686	0.429035	0.845733
Anaerovorax	TGTT	-0.211878	0.430831	0.845733
Chloroplast	TGTT	0.211038	0.432702	0.845733
Streptococcus	TGTT	-0.210527	0.433843	0.845733
Ruminococcaceae	TGTT	0.204298	0.447876	0.845733
Corynebacterium	TGTT	0.203284	0.450181	0.845733
Roseburia	TGTT	0.202817	0.451244	0.845733
Family_XIII_AD3011_group	TGTT	0.201337	0.454624	0.845733
Enterococcus	TGTT	0.19735	0.463792	0.845733
Enhydrobacter	TGTT	0.19735	0.463792	0.845733
Brachybacterium	TGTT	0.19735	0.463792	0.845733
Nesterenkonia	TGTT	0.19735	0.463792	0.845733
Herbaspirillum	TGTT	0.19735	0.463792	0.845733
Methylobacterium-Methylorubrum	TGTT	0.19735	0.463792	0.845733
Salinicoccus	TGTT	0.19735	0.463792	0.845733
Aerococcus	TGTT	0.19735	0.463792	0.845733
Neisseria	TGTT	0.19735	0.463792	0.845733
Chryseobacterium	TGTT	0.19735	0.463792	0.845733
Flavobacterium	TGTT	0.19735	0.463792	0.845733
DTU089	TGTT	0.19735	0.463792	0.845733
Anoxybacillus	TGTT	0.19735	0.463792	0.845733
Incertae_Sedis	TGTT	0.196896	0.464842	0.845733
A2	TGTT	-0.193885	0.471831	0.845733
Candidatus_Arthromitus	TGTT	0.193846	0.471923	0.845733
Eubacterium_eligens_group	TGTT	-0.190974	0.478639	0.845733
Dialister	TGTT	0.189493	0.482119	0.845733
Defluviitaleaceae_UCG-011	TGTT	-0.189411	0.482314	0.845733
Lewinella	TGTT	-0.188994	0.483295	0.845733
UCG-010	TGTT	-0.188013	0.485612	0.845733
Moraxella	TGTT	0.185302	0.492038	0.845733
Dolosigranulum	TGTT	0.185302	0.492038	0.845733
Bryobacter	TGTT	0.185302	0.492038	0.845733
Chromohalobacter	TGTT	-0.185302	0.492038	0.845733
Thalassolituus	TGTT	-0.185302	0.492038	0.845733
Carboxylicivirga	TGTT	-0.185302	0.492038	0.845733
SM2D12	TGTT	-0.185302	0.492038	0.845733
Haliea	TGTT	-0.185302	0.492038	0.845733
Moryella	TGTT	0.183595	0.496106	0.845733
Parabacteroides	TGTT	-0.182091	0.499701	0.845733
Butyricimonas	TGTT	0.180873	0.502624	0.845733
Phascolarctobacterium	TGTT	-0.1799	0.504962	0.847131
Colidextribacter	TGTT	0.179131	0.506817	0.847713
Ruminococcus_torques_group	TGTT	0.177781	0.510077	0.850633
Paludicola	TGTT	-0.175906	0.514621	0.854703
Erysipelatoclostridium	TGTT	0.172434	0.523085	0.860839
Others	TGTT	0.171728	0.524812	0.860839
Bilophila	TGTT	-0.170246	0.528451	0.860839
Dorea	TGTT	0.168768	0.532091	0.864263
Parasutterella	TGTT	0.167287	0.535747	0.867693
Treponema	TGTT	0.165807	0.539414	0.869841
Anaerobiospirillum	TGTT	-0.162846	0.546782	0.870278
Turicibacter	TGTT	0.161366	0.550482	0.870278
Lachnospiraceae_UCG-001	TGTT	-0.159885	0.554193	0.870278
DNF00809	TGTT	0.159284	0.555703	0.870278
Senegalimassilia	TGTT	-0.158507	0.557658	0.870278
Peredibacter	TGTT	-0.157534	0.560108	0.870278
Agathobacter	TGTT	-0.155444	0.565392	0.87294
Anaerotruncus	TGTT	-0.146271	0.588822	0.880232
Eubacterium_brachy_group	TGTT	-0.145446	0.590948	0.880232
Terrisporobacter	TGTT	-0.143745	0.595343	0.880232
Marivita	TGTT	-0.143331	0.596415	0.880232
Hungatella	TGTT	0.140964	0.602555	0.880232
Holdemania	TGTT	0.140964	0.602555	0.880232
Intestinimonas	TGTT	0.139262	0.606987	0.880232
Fournierella	TGTT	0.139159	0.607254	0.880232
Anaerococcus	TGTT	0.138976	0.607731	0.880232
Mameliella	TGTT	0.138976	0.607731	0.880232
Winogradskyella	TGTT	0.138976	0.607731	0.880232
Olsenella	TGTT	0.138976	0.607731	0.880232
Sutterella	TGTT	0.135992	0.615536	0.880232
Muribaculum	TGTT	-0.133829	0.621217	0.883859
Akkermansia	TGTT	-0.130725	0.629407	0.890999
Lachnospiraceae_NK4A136_group	TGTT	0.128796	0.634514	0.893726
Eubacterium_ruminantium_group	TGTT	0.128796	0.634514	0.893726
Christensenellaceae	TGTT	-0.127395	0.638235	0.89672
Sneathiella	TGTT	-0.120582	0.656441	0.914952
Reinekea	TGTT	-0.120582	0.656441	0.914952
Shimia	TGTT	-0.119442	0.659505	0.914952
Flavonifractor	TGTT	0.117271	0.665357	0.914952
Klebsiella	TGTT	0.113975	0.674271	0.914952
Megasphaera	TGTT	-0.11324	0.676265	0.914952
Candidatus_Stoquefichus	TGTT	-0.11324	0.676265	0.914952
Gordonibacter	TGTT	-0.11324	0.676265	0.914952
Bacteroides_pectinophilus_group	TGTT	-0.112512	0.678243	0.914952
Prevotellaceae_UCG-003	TGTT	0.111031	0.682269	0.914952
UCG-003	TGTT	0.110204	0.684523	0.914952
Ruminococcus_gauvreauii_group	TGTT	-0.1093	0.686988	0.914952
Caulobacter	TGTT	0.108093	0.690284	0.914952
Castellaniella	TGTT	0.108093	0.690284	0.914952
Candidatus_Megaira	TGTT	0.108093	0.690284	0.914952
Auricoccus-Abyssicoccus	TGTT	0.108093	0.690284	0.914952
Cloacibacterium	TGTT	0.108093	0.690284	0.914952
Parvularcula	TGTT	0.108093	0.690284	0.914952
Eubacterium_xylanophilum_group	TGTT	-0.10511	0.698453	0.923007
Tyzzerella	TGTT	-0.104406	0.700385	0.923007
Serratia	TGTT	-0.103706	0.702309	0.923007
Alistipes	TGTT	-0.102149	0.706591	0.923041
Lactobacillus	TGTT	0.102149	0.706591	0.923041
Alicycliphilus	TGTT	0.100797	0.710317	0.924069
Fusicatenibacter	TGTT	0.0977076	0.718855	0.925263
Meridianimaribacter	TGTT	-0.0972435	0.72014	0.925263
Anaerofilum	TGTT	0.0971972	0.720268	0.925263
Oricola	TGTT	-0.0955538	0.724825	0.925263
Collinsella	TGTT	-0.0947467	0.727066	0.925263
RF39	TGTT	-0.0932663	0.731182	0.925263
Ilumatobacter	TGTT	-0.089464	0.741786	0.925263
Diaphorobacter	TGTT	-0.0845784	0.755475	0.925263
Amaricoccus	TGTT	0.0845784	0.755475	0.925263
Photobacterium	TGTT	-0.0845784	0.755475	0.925263
Mesoflavibacter	TGTT	-0.0845784	0.755475	0.925263
Yangia	TGTT	-0.0845784	0.755475	0.925263
Alicyclobacillus	TGTT	-0.0845784	0.755475	0.925263
A4b	TGTT	0.0845784	0.755475	0.925263
Thermoanaerobacterium	TGTT	-0.0845784	0.755475	0.925263
Sphingobium	TGTT	-0.0845784	0.755475	0.925263
Slackia	TGTT	-0.0845784	0.755475	0.925263
Aquibacter	TGTT	-0.0836432	0.758103	0.925263
Coprobacter	TGTT	-0.0836432	0.758103	0.925263
Haemophilus	TGTT	-0.0836432	0.758103	0.925263
Nautella	TGTT	-0.0825237	0.761252	0.925263
Paracoccus	TGTT	-0.0825237	0.761252	0.925263
Acidovorax	TGTT	-0.0825237	0.761252	0.925263
Ruegeria	TGTT	-0.081567	0.763946	0.925263
Coriobacteriaceae_UCG-002	TGTT	0.081423	0.764352	0.925263
Gastranaerophilales	TGTT	0.0785199	0.772544	0.9297
Prevotella	TGTT	0.0755013	0.781086	0.93398
Christensenellaceae_R-7_group	TGTT	-0.0755013	0.781086	0.93398
Monoglobus	TGTT	0.0740209	0.785284	0.935021
Staphylococcus	TGTT	-0.0719979	0.79103	0.937888
Ralstonia	TGTT	-0.0700153	0.79667	0.938635
Thalassotalea	TGTT	0.0690429	0.79944	0.939928
Tenacibaculum	TGTT	0.0665981	0.806414	0.942027
Harryflintia	TGTT	0.0664148	0.806938	0.942027
Vibrio	TGTT	-0.0656242	0.809196	0.942027
ASF356	TGTT	0.0631126	0.816381	0.943508
Holdemanella	TGTT	-0.0586887	0.829068	0.943508
Spongiimonas	TGTT	-0.0583461	0.830052	0.943508
Roseobacter_clade_CHAB-I-5_lineage	TGTT	-0.0583461	0.830052	0.943508
Quinella	TGTT	-0.0562559	0.836062	0.943508
Pygmaiobacter	TGTT	0.0549373	0.839858	0.945892
Papillibacter	TGTT	-0.053295	0.84459	0.947424
Oscillibacter	TGTT	0.0518146	0.84886	0.948428
Erysipelotrichaceae_UCG-003	TGTT	-0.0518146	0.84886	0.948428
Methylophilus	TGTT	0.0499486	0.854248	0.952554
Howardella	TGTT	0.0456052	0.866812	0.960488
Methanobrevibacter	TGTT	0.0434335	0.873105	0.960488
Alteromonas	TGTT	-0.0398914	0.883385	0.960488
Tepidiphilus	TGTT	-0.0398914	0.883385	0.960488
Acidaminococcus	TGTT	-0.0398914	0.883385	0.960488
HTCC5015	TGTT	-0.0398914	0.883385	0.960488
PB19	TGTT	-0.0388974	0.886273	0.960488
Bdellovibrio	TGTT	-0.0388974	0.886273	0.960488
Escherichia-Shigella	TGTT	-0.0355447	0.896024	0.960488
Clostridium_innocuum_group	TGTT	0.0304035	0.911003	0.960488
Neptuniibacter	TGTT	-0.0282318	0.917339	0.960848
Cutibacterium	TGTT	0.0277328	0.918795	0.960848
Eubacterium_coprostanoligenes_group	TGTT	-0.0236867	0.930614	0.966738
CAG-352	TGTT	0.0222719	0.93475	0.967458
Bacillus	TGTT	-0.0179995	0.947249	0.97165
Lachnospiraceae_ND3007_group	TGTT	-0.0163327	0.952128	0.97165
UCG-002	TGTT	-0.0162846	0.952269	0.97165
Butyrivibrio	TGTT	0.0161606	0.952632	0.97165
Muribaculaceae	TGTT	0.0148042	0.956604	0.973932
Negativibacillus	TGTT	-0.0133238	0.96094	0.973932
Prevotellaceae_Ga6A1_group	TGTT	-0.0130301	0.961801	0.973932
Lachnospiraceae_UCG-003	TGTT	0.00772091	0.97736	0.986134
Clostridium_sensu_stricto_1	TGTT	0.00592167	0.982635	0.989679
Family_XIII_UCG-001	TGTT	-0.00296958	0.991292	0.994832
Eubacterium_nodatum_group	TGTT	-0.00148479	0.995646	0.997148
Bradymonadales	TGTT	0.000972435	0.997148	0.997148
Pediococcus	TGTT	0	1	1
Rhodoferax	TGTT	0	1	1
Erysipelothrix	TGTT	0	1	1
Stomatobaculum	TGTT	0	1	1
BSV13	TGTT	0	1	1
Bacteroidetes_vadinHA17	TGTT	0	1	1
Rs-E47_termite_group	TGTT	0	1	1
Sphingomonas	TGTT	0	1	1
Sulfuricurvum	TGTT	0	1	1
Polaromonas	TGTT	0	1	1
Comamonas	TGTT	0	1	1
MBNT15	TGTT	0	1	1
OPB41	TGTT	0	1	1
Pseudomonas	TGTT	0	1	1
Oryzihumus	TGTT	0	1	1
Desulfuromonas	TGTT	0	1	1
Ochrobactrum	TGTT	0	1	1
Paeniglutamicibacter	TGTT	0	1	1
Oribacterium	TGTT	0	1	1
Nitrospira	TGTT	0	1	1
Atopobium	TGTT	0	1	1
WCHB1-32	TGTT	0	1	1
Fusibacter	TGTT	0	1	1
Saccharofermentans	TGTT	0	1	1
Haematobacter	TGTT	0	1	1
Geobacter	TGTT	0	1	1
Sulfurimonas	TGTT	0	1	1
RB41	TGTT	0	1	1
Syntrophus	TGTT	0	1	1
RBG-16-55-12	TGTT	0	1	1
HN-HF0106	TGTT	0	1	1
Desulfobacca	TGTT	0	1	1
Sulfurovum	TGTT	0	1	1
Paludibacter	TGTT	0	1	1
Crenothrix	TGTT	0	1	1
Pantoea	TGTT	0	1	1
Methylobacter	TGTT	0	1	1
Aquabacterium	TGTT	0	1	1
Leptotrichia	TGTT	0	1	1
Roseococcus	TGTT	0	1	1
Phyllobacterium	TGTT	0	1	1
Aminicenantales	TGTT	0	1	1
Arenimonas	TGTT	0	1	1
Blastococcus	TGTT	0	1	1
MB-A2-108	TGTT	0	1	1
Polyangium	TGTT	0	1	1
Peptostreptococcus	TGTT	0	1	1
Ellin6067	TGTT	0	1	1
Acidaminobacter	TGTT	0	1	1
Lentimicrobiaceae	TGTT	0	1	1
Brevibacillus	TGTT	0	1	1
Gallionella	TGTT	0	1	1
Methyloligellaceae	TGTT	0	1	1
Hydrogenophilus	TGTT	0	1	1
GOUTA6	TGTT	0	1	1
Hydrotalea	TGTT	0	1	1
Methylotenera	TGTT	0	1	1
Rhodoplanes	TGTT	0	1	1
Ferribacterium	TGTT	0	1	1
Caldisericum	TGTT	0	1	1
env.OPS_17	TGTT	0	1	1
Gemmatimonas	TGTT	0	1	1
Vicinamibacteraceae	TGTT	0	1	1
Sellimonas	TGTT	0	1	1
SJA-28	TGTT	0	1	1
Peptoniphilus	TGTT	0	1	1
Thauera	TGTT	0	1	1
Thiobacillus	TGTT	0	1	1
Sumerlaea	TGTT	0	1	1
Bosea	TGTT	0	1	1
Parapusillimonas	TGTT	0	1	1
Lachnoanaerobaculum	TGTT	0	1	1
Allisonella	TGTT	0	1	1
PHOS-HE36	TGTT	0	1	1
SC-I-84	TGTT	0	1	1
Sva0485	TGTT	0	1	1
Dysgonomonas	TGTT	0	1	1
WCHB1-81	TGTT	0	1	1
CHKCI001	TGTT	0	1	1
Sideroxydans	TGTT	0	1	1
Woesearchaeales	TGTT	0	1	1
Pleomorphomonas	TGTT	0	1	1
Subgroup_7	TGTT	0	1	1
Cupriavidus	TGTT	0	1	1
FS118-23B-02	TGTT	0	1	1
Lachnospiraceae_NK3A20_group	TGTT	0	1	1

## Sheet: Table E
Genus	PC1	PC2	PC3	PC4	PC5	PC6
Vibrio	1.38153	0.166794	0.196928	0.323723	-0.0894319	0.211642		PCA supporting data
Ruegeria	1.0128	0.03938	0.214483	0.0812085	-0.0223427	0.206584
Bacillus	0.983069	0.086189	0.110718	-0.0176119	-0.189541	-0.149726
Spongiimonas	0.954996	0.143993	-0.369043	-0.425507	0.0587115	-0.0529352
PB19	0.798642	0.246281	-0.0958609	-0.19676	0.00255418	-0.0400882
Meridianimaribacter	0.780512	0.341315	0.0566041	-0.0772484	-0.0280521	-0.0167725
Tenacibaculum	0.755666	-1.08051	0.0792445	-0.0597651	-0.0721832	0.266451
Thalassotalea	0.75472	-0.890406	-0.340048	-0.367578	0.0512056	0.133673
Nautella	0.284204	-1.05558	0.310376	0.18703	-0.0152681	0.220965
CAG-352	-0.531435	0.67941	0.453784	0.210544	-0.0657612	0.100124
Sneathiella	0.774875	0.30709	0.0322937	-0.0968811	-0.00264806	-0.0479495
Pseudoalteromonas	0.706297	-0.371616	0.518299	0.273555	-0.0379923	0.135894
Bdellovibrio	0.687661	0.213633	-0.0786856	-0.167034	-0.00344928	-0.0352961
Erythrobacter	0.671037	0.450374	0.359012	0.163212	-0.0467849	-0.0559739
Terrisporobacter	0.667355	0.270883	-0.180472	-0.42563	-0.159746	-0.0274423
Klebsiella	0.651065	0.00926543	-0.12993	0.101521	-0.181831	-0.0530574
Ilumatobacter	0.615487	0.324356	0.149534	0.0160973	-0.044462	-0.0226646
Roseobacter_clade_CHAB-I-5_lineage	0.606412	0.164392	-0.118265	-0.182444	0.0124712	-0.0241895
Lewinella	0.550494	0.00576437	-0.024419	-0.141388	0.119881	0.14954
Peredibacter	0.532713	0.0618954	0.184672	0.0810777	-0.0493875	-0.168183
Intestinibacter	0.513995	0.22687	-0.190544	0.103368	-0.113318	-0.468948
Staphylococcus	0.503642	-0.583035	-0.262529	-0.31639	0.107623	0.0429638
Agathobacter	0.452716	-0.197979	-0.201729	-0.214937	0.0996282	0.308783
Cutibacterium	0.447013	-0.545997	-0.532069	-0.0812203	0.0470223	-0.127763
Ralstonia	0.44337	0.615696	-0.0961163	0.908566	-0.107929	0.0945341
Reinekea	0.430541	0.209842	0.0779276	-0.00849632	-0.0189309	-0.0189302
Edaphobaculum	0.423754	0.215735	0.140068	0.0360131	0.00947024	-0.0675414
Marivita	0.405602	0.0673694	-0.140562	-0.164982	0.0815811	-0.0318336
Caulobacter	0.403198	-0.0898478	-0.401639	-0.364795	0.0754713	-0.035701
Dinoroseobacter	0.391032	0.331802	0.297544	0.163722	-0.0616515	-0.00125642
Castellaniella	0.389365	-0.0874837	-0.386048	-0.351121	0.0750589	-0.0376089
Candidatus_Megaira	0.371927	-0.0822204	-0.37215	-0.337565	0.0676212	-0.0300586
Oricola	0.371718	0.0684391	-0.129299	-0.150674	0.0664725	-0.0169366
Anaerococcus	0.362447	-0.0790921	-0.365267	-0.330624	0.0627691	-0.0247905
Bermanella	0.361282	0.306936	0.274582	0.150773	-0.0620235	0.000132307
Propionigenium	0.354862	0.300699	0.270376	0.149115	-0.0504306	-0.00254976
Roseibacterium	0.354862	0.300699	0.270376	0.149115	-0.0504306	-0.00254976
Mameliella	0.347753	-0.0758429	-0.350566	-0.317289	0.0600951	-0.0235995
A2	0.346648	-0.0525563	-0.0491359	-0.145732	0.173027	0.0139475
Malaciobacter	0.342726	0.291136	0.260511	0.143076	-0.0583539	1.86889e-06
RF39	0.336546	0.0347244	0.237507	0.126967	0.10606	-0.217333
CAG-56	0.335174	-0.278972	-0.00284544	-0.136783	0.319911	-0.0577845
Chromohalobacter	0.328004	0.279734	0.248374	0.135493	-0.0706204	0.00377533
Thalassolituus	0.323549	0.275788	0.245126	0.133843	-0.0677055	0.00322446
Auricoccus-Abyssicoccus	0.321833	-0.0729478	-0.317485	-0.289195	0.0639714	-0.0338643
Cloacibacterium	0.318602	-0.0702096	-0.319353	-0.289524	0.0572521	-0.0247793
Bradymonadales	0.317781	-0.577569	-0.00548875	-0.0713614	0.0655079	0.178371
Paraprevotella	0.310818	0.28204	0.54775	0.110367	0.158817	0.184474
Sva0996_marine_group	0.307318	0.260519	0.234059	0.128997	-0.0451078	-0.0018419
Kiloniella	0.292957	0.248224	0.223224	0.123126	-0.0413899	-0.00216705
BD2-11_terrestrial_group	0.289739	0.24495	0.221242	0.122487	-0.0336042	-0.00401585
Streptococcus	0.281315	-0.148821	-0.230979	0.980836	-0.069088	-0.0246124
ASF356	0.280272	0.150646	-0.30594	0.0787635	-0.152912	-0.156878
Microbacterium	0.269507	0.229055	0.204756	0.112358	-0.0474478	0.000400062
Litorilituus	0.264603	0.222689	0.202916	0.113177	-0.017156	-0.00712421
Parvularcula	0.260125	-0.0612706	-0.250789	-0.230023	0.0587036	-0.0374416
Barnesiella	0.259275	-0.0247088	0.0891127	0.0292064	-0.00121863	0.0622604
Pseudohongiella	0.257636	0.217941	0.196617	0.108745	-0.0316372	-0.00312231
Neptuniibacter	0.25341	-0.70107	0.403044	0.254961	-0.116853	0.269763
Acinetobacter	0.246919	0.0597342	0.0806752	0.55541	0.149542	0.431362
Carboxylicivirga	0.237635	0.202357	0.180206	0.0985618	-0.0470647	0.00168819
AB1	0.231671	0.0598764	0.011626	-0.0280704	0.0884577	-0.0757248
Glaciecola	0.226393	0.192401	0.17201	0.0943984	-0.0397086	0.000298036
Eubacterium_nodatum_group	0.225836	0.0703499	0.091243	-0.248535	-0.121517	0.103231
SM2D12	0.222528	0.190008	0.168308	0.0916251	-0.0509675	0.00334201
Winogradskyella	0.219153	-0.046076	-0.225261	-0.202727	0.0326605	-0.00737309
JGI_0000069-P22	0.218537	-0.730119	0.372078	0.250716	-0.0409705	0.204604
Corynebacterium	0.21419	-0.266903	-0.880311	0.364103	-0.0292384	-0.255286
Anaerovorax	0.212823	-0.113841	0.215642	0.130077	0.315362	-0.201202
Haliea	0.211286	0.180052	0.160112	0.0874617	-0.0436113	0.00195186
Brevundimonas	0.206499	0.173951	0.158219	0.0881139	-0.0155562	-0.00500618
Shimia	0.193293	-0.533309	0.125374	0.0415616	0.0747625	0.160945
Family_XIII_UCG-001	0.192068	-0.0964056	0.0400642	-0.173372	-0.0741197	0.0064288
Negativibacillus	0.182135	0.0273666	-0.113733	-0.00663171	0.148928	0.089482
Eubacterium_siraeum_group	0.178891	0.149718	-0.0890534	-0.0648769	-0.0282525	-0.00946178
Sutterella	0.174137	-0.159785	-0.144628	-0.0306988	0.149395	-0.0463407
Alicycliphilus	0.171138	-0.112009	-0.140441	-0.215805	0.160232	0.117493
Chloroplast	0.170007	-0.158957	0.152511	0.129856	-0.213188	-0.101079
Amaricoccus	0.165761	0.146802	0.120854	0.0613908	-0.108469	0.0204983
Olsenella	0.16143	-0.0306366	-0.174257	-0.154655	0.0140493	0.00897194
Cohaesibacter	0.157789	0.128986	0.124272	0.0724524	0.0407633	-0.0172738
Terasakiella	0.157789	0.128986	0.124272	0.0724524	0.0407633	-0.0172738
Photobacterium	0.14444	-0.0476628	-0.104869	-0.105738	0.0739256	-0.0802649
Paracoccus	0.141268	-0.426962	0.0112382	0.00365831	-0.101983	-0.369615
Diaphorobacter	0.137936	-0.0455167	-0.100147	-0.100977	0.070597	-0.0766509
Mesoflavibacter	0.137936	-0.0455167	-0.100147	-0.100977	0.070597	-0.0766509
Alteromonas	0.131902	-0.780475	0.297562	0.208048	-0.0660936	0.200969
IMCC26207	0.131006	0.107092	0.103178	0.0601545	0.0338442	-0.0143418
Neptunomonas	0.131006	0.107092	0.103178	0.0601545	0.0338442	-0.0143418
Yangia	0.130661	-0.043116	-0.094865	-0.0956514	0.0668734	-0.072608
A4b	0.128269	0.113599	0.0935193	0.0475055	-0.0839354	0.015862
Solobacterium	0.12541	0.190892	-0.51144	0.41908	0.132885	0.067935
Halarcobacter	0.118807	0.0971198	0.0935702	0.0545529	0.0306927	-0.0130063
Marinifilum	0.118807	0.0971198	0.0935702	0.0545529	0.0306927	-0.0130063
Muricauda	0.118807	0.0971198	0.0935702	0.0545529	0.0306927	-0.0130063
Oceanospirillum	0.118807	0.0971198	0.0935702	0.0545529	0.0306927	-0.0130063
Defluviitaleaceae_UCG-011	0.113777	0.130175	-0.140983	0.182015	0.38541	0.113583
Sphingobium	0.112864	-0.0372434	-0.0819441	-0.0826233	0.057765	-0.0627185
Labrenzia	0.106288	-0.00883253	-0.143317	-0.120104	-0.0251045	0.0553454
Enterorhabdus	0.103923	0.00909183	-0.123401	0.102036	0.0867181	0.01956
Coxiella	0.1037	0.0847705	0.0816722	0.0476162	0.0267899	-0.0113525
Oleiphilus	0.1037	0.0847705	0.0816722	0.0476162	0.0267899	-0.0113525
Lachnospiraceae_FCS020_group	0.103012	0.0554734	0.0106274	0.105147	0.200408	-0.22495
Alistipes	0.0963885	-0.00484477	0.155013	0.171452	-0.160095	0.0114956
Eubacterium_eligens_group	0.0952788	-0.0150387	0.112018	0.163683	0.0849324	0.0394733
Aquibacter	0.0924532	-0.559296	0.224281	0.144201	-0.0115343	0.202265
Eubacterium_ruminantium_group	0.0911703	-0.284297	-0.141972	0.106661	0.12646	0.088963
Tepidiphilus	0.089098	-0.518322	0.189607	0.14171	-0.0698715	0.091232
Micrococcus	0.0838503	0.0685442	0.066039	0.0385018	0.021662	-0.00917946
Christensenellaceae	0.0836666	0.000728583	0.0962806	0.0384953	-0.00300923	0.110888
Peptococcus	0.0764818	0.073622	-0.0288666	0.0927016	-0.0291539	-0.00681941
Brachybacterium	0.0735658	-0.379761	0.0946911	0.1234	-0.194672	-0.166416
Turicibacter	0.0724485	0.0673359	-0.0162955	0.0541188	-0.0208101	-0.0244006
Intestinimonas	0.0677082	0.0996063	0.222412	-0.111336	0.151709	-0.11947
Nesterenkonia	0.0677071	-0.349517	0.08715	0.113572	-0.179168	-0.153163
Shuttleworthia	0.0665117	-0.349449	0.0737263	-0.0633493	0.650854	-0.28272
Desulfovibrio	0.0663944	0.0345489	-0.00467462	0.0990514	0.0793623	-0.0699325
Lachnospiraceae_UCG-003	0.0661495	0.133207	0.12567	0.0279801	-0.0272922	0.0141026
Subdoligranulum	0.0634134	-0.0821116	-0.0245287	0.076223	-0.0318287	0.061932
Herbaspirillum	0.0625873	-0.323088	0.08056	0.104984	-0.16562	-0.141581
Methylobacterium-Methylorubrum	0.0625873	-0.323088	0.08056	0.104984	-0.16562	-0.141581
Acidaminococcus	0.061853	-0.367751	0.141798	0.0973263	-0.0259858	0.103078
Clostridium_sensu_stricto_1	0.0615608	-0.0206199	-0.131642	0.0183511	-0.0933471	-0.0779877
Erysipelatoclostridium	0.0605291	-0.585804	0.147596	0.127758	-0.439444	-0.191233
Fournierella	0.0601291	0.015667	-0.0341334	-0.0148674	0.0179017	-0.0792017
Salinicoccus	0.059446	-0.306872	0.0765166	0.099715	-0.157307	-0.134475
Enhydrobacter	0.0570452	-0.294479	0.0734264	0.0956879	-0.150954	-0.129044
Enterococcus	0.0570452	-0.294479	0.0734264	0.0956879	-0.150954	-0.129044
Rikenella	0.0546111	-0.0246607	-0.0674724	-0.0932311	0.0744953	-0.140098
Treponema	0.0537087	0.160344	-0.24906	0.171313	0.0140222	-0.0161728
Aerococcus	0.0528114	-0.272623	0.0679767	0.088586	-0.139751	-0.119467
Chryseobacterium	0.0494035	-0.25503	0.0635902	0.0828696	-0.130733	-0.111757
Flavobacterium	0.0474584	-0.24499	0.0610866	0.0796069	-0.125585	-0.107357
Ruminococcus	0.0431656	0.0537417	-0.0110441	-0.012653	-0.0881231	0.119138
DTU089	0.0401734	-0.207383	0.0517097	0.0673871	-0.106308	-0.0908778
Neisseria	0.0401734	-0.207383	0.0517097	0.0673871	-0.106308	-0.0908778
Adlercreutzia	0.0372774	0.0200266	-0.0377281	0.0284256	0.0749521	0.0110951
Faecalibaculum	0.0341669	0.0941563	-0.205282	-0.108467	-0.21352	0.191314
Mucispirillum	0.033414	0.126113	0.26015	0.151558	-0.141425	-0.0935218
Anoxybacillus	0.0332898	-0.171848	0.0428493	0.0558404	-0.0880922	-0.075306
Pygmaiobacter	0.0317523	0.141526	0.214786	0.0626389	0.0209144	0.0296236
HTCC5015	0.030981	-0.183867	0.0705964	0.0487931	-0.0139624	0.0499593
Halobacteriovorax	0.0306046	-0.247613	0.154414	0.0394497	0.173704	0.380247
DNF00809	0.0305877	0.335771	0.0579596	-0.0165708	-0.160391	0.322194
Others	0.0298554	0.0669127	-0.00279804	0.0895516	-0.0404114	-0.0241239
Butyricicoccus	0.0297575	0.056792	-0.0246477	0.0531992	0.0495255	-0.022843
Lachnospira	0.027528	0.0756383	0.0464419	0.0430516	0.0279566	-0.0172954
Eubacterium_ventriosum_group	0.025626	0.104845	0.275	-0.16787	0.0813711	0.269958
Oscillibacter	0.0247541	0.055206	0.00502948	0.0247131	0.024963	-0.0617376
Schlegelella	0.0246954	-0.199804	0.1246	0.0318327	0.140165	0.306828
Bifidobacterium	0.0243797	-0.0621419	-0.172609	-0.0928767	-0.21563	0.172193
UCG-009	0.0243318	0.0741794	-0.014283	0.00991384	-0.0212303	0.00909341
Prevotellaceae_UCG-001	0.0229376	-0.0353399	0.0286654	0.0709322	0.202054	-0.109847
Romboutsia	0.018567	0.047578	-0.0264737	0.0048092	0.000139319	-0.0340345
Maritalea	0.0180841	-0.146313	0.0912426	0.0233106	0.102641	0.224686
Coriobacteriaceae_UCG-003	0.0173531	-0.140399	0.0875544	0.0223683	0.0984916	0.215604
Psychromonas	0.0165455	-0.133865	0.0834797	0.0213273	0.0939079	0.20557
Prevotella	0.0159908	0.0784515	-0.0508443	-0.0646795	-0.0620374	0.0447397
Coriobacteriaceae_UCG-002	0.015782	0.0429088	-0.187113	-0.055983	-0.0371809	0.0962736
Kordia	0.0134435	-0.108768	0.0678288	0.0173289	0.0763019	0.167029
Mitsuokella	0.0134435	-0.108768	0.0678288	0.0173289	0.0763019	0.167029
Deep_Sea_Euryarchaeotic_Group(DSEG)	0.00947512	-0.24138	-0.0882552	0.274982	-0.144222	-0.0910626
Catenibacterium	0.00833447	-0.0224314	0.265504	0.0275679	0.379542	0.191379
Anaerovibrio	0.00710519	0.187642	-0.194879	0.110109	-0.15997	0.0588584
Coprococcus	0.00685058	0.0750602	0.108665	-0.0500908	0.118046	0.128529
Ruminococcus_gnavus_group	0.00679631	-0.709097	0.256175	0.204553	-0.416122	-0.432441
Dialister	0.00466445	-0.233743	0.0770454	-0.215249	0.0666281	-0.0224128
Prevotellaceae_UCG-003	0.00242082	0.0905654	0.0640011	0.0203384	-0.0469115	-0.0226409
Tuzzerella	0.00164278	-0.0931084	0.072498	0.0661685	0.164514	-0.0552773
Lactobacillus	0.0012561	0.122305	-0.0636447	0.00023917	-0.0582625	0.0511731
Acidaminobacter	0	0	0	0	0	0
Allisonella	0	0	0	0	0	0
Aminicenantales	0	0	0	0	0	0
Aquabacterium	0	0	0	0	0	0
Arenimonas	0	0	0	0	0	0
Atopobium	0	0	0	0	0	0
Bacteroidetes_vadinHA17	0	0	0	0	0	0
Blastococcus	0	0	0	0	0	0
Bosea	0	0	0	0	0	0
Brevibacillus	0	0	0	0	0	0
BSV13	0	0	0	0	0	0
Caldisericum	0	0	0	0	0	0
CHKCI001	0	0	0	0	0	0
Comamonas	0	0	0	0	0	0
Crenothrix	0	0	0	0	0	0
Cupriavidus	0	0	0	0	0	0
Desulfobacca	0	0	0	0	0	0
Desulfuromonas	0	0	0	0	0	0
Dysgonomonas	0	0	0	0	0	0
Ellin6067	0	0	0	0	0	0
env.OPS_17	0	0	0	0	0	0
Erysipelothrix	0	0	0	0	0	0
Ferribacterium	0	0	0	0	0	0
FS118-23B-02	0	0	0	0	0	0
Fusibacter	0	0	0	0	0	0
Gallionella	0	0	0	0	0	0
Gemmatimonas	0	0	0	0	0	0
Geobacter	0	0	0	0	0	0
GOUTA6	0	0	0	0	0	0
Haematobacter	0	0	0	0	0	0
HN-HF0106	0	0	0	0	0	0
Hydrogenophilus	0	0	0	0	0	0
Hydrotalea	0	0	0	0	0	0
Lachnoanaerobaculum	0	0	0	0	0	0
Lachnospiraceae_NK3A20_group	0	0	0	0	0	0
Lentimicrobiaceae	0	0	0	0	0	0
Leptotrichia	0	0	0	0	0	0
MB-A2-108	0	0	0	0	0	0
MBNT15	0	0	0	0	0	0
Methylobacter	0	0	0	0	0	0
Methyloligellaceae	0	0	0	0	0	0
Methylotenera	0	0	0	0	0	0
Nitrospira	0	0	0	0	0	0
Ochrobactrum	0	0	0	0	0	0
OPB41	0	0	0	0	0	0
Oribacterium	0	0	0	0	0	0
Oryzihumus	0	0	0	0	0	0
Paeniglutamicibacter	0	0	0	0	0	0
Paludibacter	0	0	0	0	0	0
Pantoea	0	0	0	0	0	0
Parapusillimonas	0	0	0	0	0	0
Pediococcus	0	0	0	0	0	0
Peptoniphilus	0	0	0	0	0	0
Peptostreptococcus	0	0	0	0	0	0
PHOS-HE36	0	0	0	0	0	0
Phyllobacterium	0	0	0	0	0	0
Pleomorphomonas	0	0	0	0	0	0
Polaromonas	0	0	0	0	0	0
Polyangium	0	0	0	0	0	0
Pseudomonas	0	0	0	0	0	0
RB41	0	0	0	0	0	0
RBG-16-55-12	0	0	0	0	0	0
Rhodoferax	0	0	0	0	0	0
Rhodoplanes	0	0	0	0	0	0
Roseococcus	0	0	0	0	0	0
Rs-E47_termite_group	0	0	0	0	0	0
Saccharofermentans	0	0	0	0	0	0
SC-I-84	0	0	0	0	0	0
Sellimonas	0	0	0	0	0	0
Sideroxydans	0	0	0	0	0	0
SJA-28	0	0	0	0	0	0
Sphingomonas	0	0	0	0	0	0
Stomatobaculum	0	0	0	0	0	0
Subgroup_7	0	0	0	0	0	0
Sulfuricurvum	0	0	0	0	0	0
Sulfurimonas	0	0	0	0	0	0
Sulfurovum	0	0	0	0	0	0
Sumerlaea	0	0	0	0	0	0
Sva0485	0	0	0	0	0	0
Syntrophus	0	0	0	0	0	0
Thauera	0	0	0	0	0	0
Thiobacillus	0	0	0	0	0	0
Vicinamibacteraceae	0	0	0	0	0	0
WCHB1-32	0	0	0	0	0	0
WCHB1-81	0	0	0	0	0	0
Woesearchaeales	0	0	0	0	0	0
Christensenellaceae_R-7_group	-0.000455891	0.175908	0.0767543	-0.0214344	-0.0458029	0.17385
Incertae_Sedis	-0.00233905	0.012926	0.0700297	0.0332112	-0.0793557	-0.0154352
Anaerostipes	-0.00539425	0.0726991	-0.00118764	0.0664502	0.0353559	-0.0567584
Lachnospiraceae_UCG-001	-0.00697927	-0.130592	-0.103295	-0.0639909	0.26708	-0.05373
Clostridia_UCG-014	-0.00742794	0.136241	0.128313	0.0834029	-0.00781951	0.0451103
Lachnospiraceae_NK4B4_group	-0.00817652	0.0372337	0.1141	0.217984	0.321571	0.113597
Rikenellaceae_RC9_gut_group	-0.00859361	-0.0174955	0.0945468	-0.0508188	0.171045	0.0201589
Lachnospiraceae_UCG-006	-0.00990682	-0.00394925	0.488125	-0.233626	-0.144308	-0.245095
Colidextribacter	-0.01022	0.0823748	-0.0119183	-0.00109107	0.00131575	-0.0202689
Anaerofilum	-0.0118418	0.16899	-0.0394181	0.178669	-0.101474	0.025421
Eubacterium_xylanophilum_group	-0.0128828	0.0753244	0.0242549	0.0582596	0.0293486	-0.0838968
Massilia	-0.0137197	-0.152409	0.0939109	-0.00406844	0.139529	0.149252
GCA-900066575	-0.0150374	0.0285391	0.0746401	-0.0379254	-0.055092	-0.0158443
Alloprevotella	-0.0153186	0.123458	0.017769	0.0356765	0.0161147	-0.110638
Actinomyces	-0.0158872	-0.0776669	-0.017334	0.110572	0.0876303	0.114316
Dubosiella	-0.0189994	0.144359	-0.14284	-0.0676573	-0.16233	0.12855
Eggerthella	-0.0210739	-0.211594	0.0944559	0.0636284	-0.185963	-0.180448
UCG-005	-0.0223246	-0.0121509	0.0371735	-0.0120638	-0.00609343	0.0387894
UBA1819	-0.0230437	-0.0373689	0.223627	0.0465957	-0.180772	-0.435509
Weissella	-0.0233109	0.0558179	-0.423658	0.317871	-0.0109824	0.0833253
Acidovorax	-0.0236402	-0.27471	-0.00394674	0.144087	-0.0710623	-0.287109
Parasutterella	-0.0256835	0.139953	-0.0526527	-0.0136666	-0.0264564	0.0946802
Rothia	-0.026067	0.179424	-0.375258	0.428109	0.210478	-0.134579
Muribaculaceae	-0.0263943	0.151503	-0.0459942	-0.0093032	-0.0194985	0.00647492
Candidatus_Aquiluna	-0.0266842	0.0392352	-0.135266	0.139193	-0.0520322	0.0667085
Parabacteroides	-0.0285587	0.0286517	0.0721049	-0.0189523	-0.0317728	0.0278505
Ruminococcaceae	-0.0294822	0.0687612	0.00702786	0.0561119	0.0309218	-0.0781179
Dorea	-0.0295304	-0.1651	-0.00285007	-0.0983259	-0.0733156	0.021281
Haemophilus	-0.0309542	-0.0686996	0.0133781	-0.0156059	0.00240605	-0.158045
Slackia	-0.0326045	0.00758802	-0.0864469	0.120799	0.03586	-0.0178065
Faecalibacterium	-0.0332665	-0.0965888	0.0524508	-0.0220219	0.0753858	-0.0178413
Ileibacterium	-0.0352878	-0.0289892	-0.288583	-0.285044	-0.173233	0.428263
Clostridium_methylpentosum_group	-0.0369622	0.00354222	0.0162817	-0.0171532	0.0517712	0.0044978
Butyricimonas	-0.0398173	0.200466	-0.024993	0.0575894	-0.348134	0.182555
Harryflintia	-0.0409513	0.0614336	0.0984824	0.0654411	-0.314089	-0.079147
Fusicatenibacter	-0.0423083	-0.0650663	-0.0738466	0.0290579	-0.012538	0.0448714
Sarcina	-0.0440756	0.0130605	0.0262705	-0.0256536	0.0629447	-0.00435664
Eubacterium_coprostanoligenes_group	-0.0443959	0.0859108	-0.0319787	-0.0581466	0.0439484	0.100971
Bacteroidales_RF16_group	-0.0445855	0.0580215	0.14148	-0.0648273	-0.082099	-0.0255316
Odoribacter	-0.044667	0.162655	0.116269	-0.028111	-0.0010999	0.0507751
Thermoanaerobacterium	-0.0447124	0.0104059	-0.118549	0.165659	0.0491768	-0.024419
Veillonella	-0.044933	-0.396993	-0.381917	0.76695	-0.265254	-0.129427
Bacteroides	-0.0458524	0.136074	0.0140236	0.0243786	-0.00830944	-0.0317556
Alicyclobacillus	-0.0475647	0.0110697	-0.126112	0.176227	0.052314	-0.0259767
Blautia	-0.0481092	-0.131211	-0.145213	0.141704	-0.0597581	-0.021254
Lachnospiraceae_NK4A136_group	-0.0488245	0.14002	-0.136497	0.0393295	0.00196709	-0.0176606
Howardella	-0.0501594	-0.0831329	0.0750585	-0.0325054	0.0648967	0.187619
NK4A214_group	-0.0533429	-0.0259888	-0.131047	0.131916	0.0278983	0.0181001
Methylophilus	-0.0545789	-0.0551214	-0.186399	0.31553	0.0579306	0.222952
Bacteroides_pectinophilus_group	-0.0557588	-0.00981606	0.20738	0.00805637	0.252488	-0.129968
Anaerobiospirillum	-0.056881	-0.0308188	0.174526	-0.119262	0.220042	-0.150641
Quinella	-0.0591801	-0.0101317	-0.0139021	-0.0555421	0.0701369	-0.0968463
Erysipelotrichaceae_UCG-006	-0.0616717	0.0443086	-0.222035	0.265074	-0.00598787	0.0400464
Eubacterium_hallii_group	-0.0628296	-0.141264	-0.146824	0.0595636	0.000583523	0.0495768
Mitochondria	-0.0631252	-0.169307	0.182909	0.0956408	0.619436	-0.247076
Atopostipes	-0.0632252	0.00817489	-0.00726309	-0.0554779	0.0565852	-0.174592
Clostridium_innocuum_group	-0.0638392	-0.272669	0.102064	-0.023583	-0.346634	-0.0517823
Holdemania	-0.0663814	0.0222919	0.0361379	-0.0123705	-0.0660691	-0.0779565
Papillibacter	-0.0701305	0.117625	0.0945432	-0.0128061	0.0352427	-0.18135
UCG-002	-0.07041	0.0702996	0.117878	0.0581704	0.176511	0.170894
Lachnoclostridium	-0.0725089	-0.0700695	-0.0874978	0.0802489	-0.0912757	0.0568284
Holdemanella	-0.0749263	0.03813	-0.182076	-0.543302	-0.206885	0.0157116
Bilophila	-0.0753589	0.0484406	0.142321	-0.0812263	0.316711	0.00834099
Moryella	-0.0762054	-0.183304	0.0208888	0.0777439	-0.058198	0.0927046
Tyzzerella	-0.0790034	0.0909303	-0.0600621	0.0276262	0.282032	-0.287274
Candidatus_Saccharimonas	-0.0815696	0.0212581	-0.0082853	0.0106191	0.107676	0.0121102
UCG-003	-0.0825254	0.0720653	0.603743	-0.0657712	-0.0742393	0.212346
Coprobacter	-0.0826261	-0.0657192	0.112354	-0.00210802	-0.0258262	0.0385587
Methanobrevibacter	-0.0887252	-0.0699641	0.0853162	-0.0832796	-0.00988324	0.248076
dgA-11_gut_group	-0.0887358	0.0262942	0.0528895	-0.0516475	0.126724	-0.00877107
Gastranaerophilales	-0.092213	-0.053747	0.305971	0.257418	0.318512	-0.253944
Senegalimassilia	-0.092662	-0.0632079	-0.108044	0.220968	0.045664	0.193474
Erysipelotrichaceae_UCG-003	-0.0952366	0.253269	-0.0600183	-0.249971	0.0293729	0.114142
Flavonifractor	-0.0957754	-0.243513	0.147306	0.0264739	-0.29241	-0.223733
Hungatella	-0.0967546	0.0324916	0.052673	-0.0180307	-0.0962994	-0.113626
Ruminococcus_gauvreauii_group	-0.0990777	-0.0236396	0.0363205	0.395712	0.30046	0.416277
Monoglobus	-0.104129	0.105159	-0.0725293	-0.0379057	0.0888158	0.0733955
Lachnospiraceae_UCG-004	-0.112551	-0.26033	-0.19721	0.242902	0.0360051	0.162372
Collinsella	-0.114315	-0.341396	-0.107085	-0.123678	0.0824086	0.0253433
Elusimicrobium	-0.116312	-0.00466655	0.124825	-0.0104541	0.0518717	0.118461
Roseburia	-0.117373	-0.0166092	-0.261431	0.0584813	0.0433835	-0.0120639
Paludicola	-0.122658	-0.00523612	0.0885007	-0.055983	-0.0922522	-0.00616276
Ruminococcus_torques_group	-0.127495	-0.124426	0.29878	0.131388	-0.160972	-0.0498335
Bryobacter	-0.128851	0.0893496	-0.4576	0.54988	-0.00456551	0.0757336
Lachnospiraceae_UCG-010	-0.131825	-0.0873922	-0.267964	0.0165194	0.469711	0.145914
Anaeroplasma	-0.134065	0.0361532	0.0484627	-0.0607715	0.121688	-0.0942245
Lachnospiraceae_ND3007_group	-0.13579	-0.18722	-0.089248	0.317135	-0.0525337	-0.0137409
Allobaculum	-0.137686	-0.0718906	0.189367	-0.0638227	0.323793	0.0234347
Marvinbryantia	-0.139846	0.0610194	-0.110822	0.0287625	-0.0445234	0.0268491
Helicobacter	-0.141449	-0.155579	0.170302	0.0156242	0.184708	-0.199608
Gordonibacter	-0.145408	0.0479961	0.0247584	-0.149023	-0.226588	0.107581
Candidatus_Stoquefichus	-0.148679	0.0503186	0.022172	-0.154862	-0.239594	0.117293
UCG-010	-0.158625	0.122664	0.378635	0.138808	0.249421	0.00657911
Parvibacter	-0.159944	0.0365662	-0.133415	0.00088124	0.369413	-0.23078
Prevotellaceae_NK3B31_group	-0.160463	-0.0800304	-0.224811	-0.00895609	0.341851	0.134741
Family_XIII_AD3011_group	-0.164213	0.0643252	0.0565744	0.0793429	-0.0288067	0.105915
Asteroleplasma	-0.176809	-0.0552493	-0.201957	0.350832	0.100792	0.258532
Acetatifactor	-0.191494	-0.0282695	-0.312321	-0.0492356	-0.265474	-0.0218118
Megasphaera	-0.195033	0.0649787	0.0316842	-0.201087	-0.307752	0.147831
Serratia	-0.19554	-0.329273	0.533458	0.221573	0.747049	-0.567805
Akkermansia	-0.205414	-0.1843	0.467021	0.0455326	0.0576018	-0.256421
Dolosigranulum	-0.207373	0.146005	-0.740773	0.887676	-0.0127813	0.127313
Moraxella	-0.209799	0.145088	-0.744309	0.894852	-0.006463	0.122342
Muribaculum	-0.244013	0.0789393	0.0456044	-0.24687	-0.370036	0.171122
Eubacterium_brachy_group	-0.267443	0.0971875	-0.020936	-0.35781	-0.262378	-0.00535263
Escherichia-Shigella	-0.300841	-0.34123	0.108403	0.285276	-0.715924	-0.0996059
Prevotellaceae_Ga6A1_group	-0.33123	0.038424	0.0802492	-0.327825	-0.569849	0.21658
Clostridia_vadinBB60_group	-0.332287	-0.0896696	0.114413	-0.0631831	0.245902	-0.312798
Candidatus_Arthromitus	-0.350502	-0.0860637	0.0459823	-0.253317	-0.0546497	0.0857395
Anaerotruncus	-0.444465	0.120395	-0.00525946	-0.313482	0.015776	-0.297134
Phascolarctobacterium	-0.482882	0.145348	0.0872499	-0.428422	-0.539884	-0.0193221
Butyrivibrio	-0.581601	-0.151312	0.441212	-0.340744	0.327065	0.663437

## Sheet: Table F
Sample	PC1	PC2	PC3	PC4	PC5	PC6
B.5HI.15	-1.78629	0.529314	1.06469	-1.03969	2.55102	-0.176565		PCA supporting data
B.5HI.16	-1.39682	0.180606	-0.160462	-1.22566	1.25012	-3.85722
B.5HI.17	-2.2789	0.719363	1.17949	-0.716303	2.078	-0.0645438
B.5HI.18	-1.16088	0.365161	0.103261	-0.235851	1.99787	-0.974509
B.5HI.19	0.51005	-4.12667	2.57344	0.65746	2.89491	6.33711
B.5HI.20	1.34506	-6.94346	1.73131	2.25621	-3.55933	-3.04271
B.5HI.21	-2.23603	0.506728	0.965783	-1.82875	-2.01231	0.296931
B.5HI.22	4.05751	-1.33891	-2.94592	-2.97034	2.07667	-2.25475
B.5HI.23	-1.3721	0.319328	-3.63796	5.08362	1.5091	-0.749353
B.5HI.24	4.20629	3.43847	3.3128	1.93141	1.08666	-0.460481
B.veh.10	-1.72841	0.16564	0.761357	-0.802111	2.4209	0.210324
B.veh.5	-2.29534	0.985288	-0.184886	-2.80789	-5.02539	3.03395
B.veh.6	3.34811	-0.278227	-4.51454	-3.7833	-0.790799	1.7434
B.veh.7	-0.85428	1.25609	-4.33048	4.4562	-1.66578	2.13564
B.veh.8	3.90743	3.46053	2.84886	1.44715	-2.5569	0.4832
B.veh.9	-2.26539	0.760752	1.23327	-0.422168	-2.25473	-2.66041

## Sheet: Table G
	5-hydroxyindole-treated group										Vehicle-treated group
Taxonomy	B.5HI.15	B.5HI.16	B.5HI.17	B.5HI.18	B.5HI.19	B.5HI.20	B.5HI.21	B.5HI.22	B.5HI.23	B.5HI.24	B.veh.10	B.veh.5	B.veh.6	B.veh.7	B.veh.8	B.veh.9	Tax_detail
Serratia	791	193	150	143	311	306	173	306	194	354	184	0	0	3	4	346	k__Bacteria;p__Proteobacteria;c__Gammaproteobacteria;o__Enterobacterales;f__Yersiniaceae;g__Serratia;
Helicobacter	354	403	294	305	484	474	553	510	341	378	322	130	49	64	43	617	k__Bacteria;p__Campilobacterota;c__Campylobacteria;o__Campylobacterales;f__Helicobacteraceae;g__Helicobacter;
Muribaculaceae	2776	3692	5350	2699	1888	1316	2125	1763	2002	2478	1345	3291	3883	3269	2702	2923	k__Bacteria;p__Bacteroidota;c__Bacteroidia;o__Bacteroidales;f__Muribaculaceae;g__Muribaculaceae;
Romboutsia	646	1244	440	454	613	502	454	573	514	481	648	585	728	581	680	654	k__Bacteria;p__Firmicutes;c__Clostridia;o__Peptostreptococcales-Tissierellales;f__Peptostreptococcaceae;g__Romboutsia;
Turicibacter	294	603	328	109	249	262	135	257	205	255	216	261	292	361	451	205	k__Bacteria;p__Firmicutes;c__Bacilli;o__Erysipelotrichales;f__Erysipelotrichaceae;g__Turicibacter;
Lactobacillus	766	663	742	750	506	417	654	530	586	525	450	1149	944	873	882	475	k__Bacteria;p__Firmicutes;c__Bacilli;o__Lactobacillales;f__Lactobacillaceae;g__Lactobacillus;
Anaerobiospirillum	1465	507	440	993	715	489	1521	1324	515	422	1908	217	237	81	430	854	k__Bacteria;p__Proteobacteria;c__Gammaproteobacteria;o__Aeromonadales;f__Succinivibrionaceae;g__Anaerobiospirillum;
Lachnospiraceae_NK4A136_group	488	766	948	1887	545	413	818	859	1081	576	1282	799	1247	1580	831	1457	k__Bacteria;p__Firmicutes;c__Clostridia;o__Lachnospirales;f__Lachnospiraceae;g__Lachnospiraceae_NK4A136_group;
Faecalibacterium	308	812	483	544	709	669	478	393	301	286	883	373	352	241	278	228	k__Bacteria;p__Firmicutes;c__Clostridia;o__Oscillospirales;f__Ruminococcaceae;g__Faecalibacterium;
Allobaculum	1697	1137	1728	679	1627	293	259	292	311	335	302	298	185	96	170	176	k__Bacteria;p__Firmicutes;c__Bacilli;o__Erysipelotrichales;f__Erysipelotrichaceae;g__Allobaculum;
UCG-005	628	368	482	240	534	491	409	262	289	381	498	448	542	314	289	425	k__Bacteria;p__Firmicutes;c__Clostridia;o__Oscillospirales;f__Oscillospiraceae;g__UCG-005;
Bacteroides	232	653	328	596	413	204	632	366	478	505	471	493	308	362	420	737	k__Bacteria;p__Bacteroidota;c__Bacteroidia;o__Bacteroidales;f__Bacteroidaceae;g__Bacteroides;
Ruminococcus	230	456	297	455	618	286	504	238	275	372	194	728	632	373	463	239	k__Bacteria;p__Firmicutes;c__Clostridia;o__Oscillospirales;f__Ruminococcaceae;g__Ruminococcus;
Vibrio	0	0	0	0	33	17	0	73	2	1199	0	0	53	6	778	0	k__Bacteria;p__Proteobacteria;c__Gammaproteobacteria;o__Vibrionales;f__Vibrionaceae;g__Vibrio;
Prevotella	759	383	947	759	453	451	875	824	319	382	327	906	804	757	724	441	k__Bacteria;p__Bacteroidota;c__Bacteroidia;o__Bacteroidales;f__Prevotellaceae;g__Prevotella;
Ruminococcus_gnavus_group	0	0	0	0	0	1164	0	0	0	0	4	0	0	0	0	15	k__Bacteria;p__Firmicutes;c__Clostridia;o__Lachnospirales;f__Lachnospiraceae;g__Ruminococcus_gnavus_group;
Agathobacter	76	121	21	119	490	211	370	1135	86	169	337	323	864	73	137	0	k__Bacteria;p__Firmicutes;c__Clostridia;o__Lachnospirales;f__Lachnospiraceae;g__Agathobacter;
Colidextribacter	467	490	377	656	477	306	498	558	381	334	593	429	460	494	612	829	k__Bacteria;p__Firmicutes;c__Clostridia;o__Oscillospirales;f__Oscillospiraceae;g__Colidextribacter;
Eubacterium_coprostanoligenes_group	561	218	205	492	432	129	446	340	275	216	334	482	338	263	259	252	k__Bacteria;p__Firmicutes;c__Clostridia;o__Oscillospirales;f__Eubacterium_coprostanoligenes_group;g__Eubacterium_coprostanoligenes_group;
Prevotellaceae_UCG-001	538	797	560	512	470	485	694	658	709	581	305	164	201	197	216	117	k__Bacteria;p__Bacteroidota;c__Bacteroidia;o__Bacteroidales;f__Prevotellaceae;g__Prevotellaceae_UCG-001;
Clostridium_sensu_stricto_1	64	602	46	68	79	137	77	89	70	77	33	119	161	164	71	51	k__Bacteria;p__Firmicutes;c__Clostridia;o__Clostridiales;f__Clostridiaceae;g__Clostridium_sensu_stricto_1;
Tenacibaculum	0	0	0	0	599	736	0	67	0	0	0	0	34	0	6	0	k__Bacteria;p__Bacteroidota;c__Bacteroidia;o__Flavobacteriales;f__Flavobacteriaceae;g__Tenacibaculum;
Faecalibaculum	109	107	71	33	93	57	76	95	73	66	51	720	409	204	89	66	k__Bacteria;p__Firmicutes;c__Bacilli;o__Erysipelotrichales;f__Erysipelotrichaceae;g__Faecalibaculum;
Treponema	126	105	73	390	93	66	151	415	408	63	142	97	133	628	398	136	k__Bacteria;p__Spirochaetota;c__Spirochaetia;o__Spirochaetales;f__Spirochaetaceae;g__Treponema;
Alloprevotella	255	318	333	470	188	204	343	348	318	317	315	213	214	243	362	612	k__Bacteria;p__Bacteroidota;c__Bacteroidia;o__Bacteroidales;f__Prevotellaceae;g__Alloprevotella;
Bifidobacterium	68	98	123	60	167	180	85	109	71	62	105	601	563	232	78	114	k__Bacteria;p__Actinobacteriota;c__Actinobacteria;o__Bifidobacteriales;f__Bifidobacteriaceae;g__Bifidobacterium;
Anaerostipes	213	588	216	428	194	238	224	223	189	510	215	313	150	357	136	126	k__Bacteria;p__Firmicutes;c__Clostridia;o__Lachnospirales;f__Lachnospiraceae;g__Anaerostipes;
Clostridia_UCG-014	98	242	373	177	332	135	244	125	205	414	306	257	130	183	337	306	k__Bacteria;p__Firmicutes;c__Clostridia;o__Clostridia_UCG-014;f__Clostridia_UCG-014;g__Clostridia_UCG-014;
Dubosiella	149	120	126	107	104	69	127	102	107	104	86	583	380	253	136	148	k__Bacteria;p__Firmicutes;c__Bacilli;o__Erysipelotrichales;f__Erysipelotrichaceae;g__Dubosiella;
Blautia	75	159	162	93	192	436	203	181	389	108	270	165	196	319	67	189	k__Bacteria;p__Firmicutes;c__Clostridia;o__Lachnospirales;f__Lachnospiraceae;g__Blautia;
UCG-002	466	29	90	212	170	55	119	53	73	87	227	82	44	82	102	25	k__Bacteria;p__Firmicutes;c__Clostridia;o__Oscillospirales;f__Oscillospiraceae;g__UCG-002;
Nautella	0	0	0	0	396	464	0	5	0	0	0	0	0	0	0	0	k__Bacteria;p__Proteobacteria;c__Alphaproteobacteria;o__Rhodobacterales;f__Rhodobacteraceae;g__Nautella;
Moraxella	0	0	0	0	0	0	0	0	455	0	0	0	0	298	0	0	k__Bacteria;p__Proteobacteria;c__Gammaproteobacteria;o__Pseudomonadales;f__Moraxellaceae;g__Moraxella;
Pediococcus	0	0	0	0	0	0	0	0	0	0	0	0	0	0	0	0	k__Bacteria;p__Firmicutes;c__Bacilli;o__Lactobacillales;f__Lactobacillaceae;g__Pediococcus;
Dialister	203	39	108	229	165	357	139	240	42	45	422	112	184	23	52	108	k__Bacteria;p__Firmicutes;c__Negativicutes;o__Veillonellales-Selenomonadales;f__Veillonellaceae;g__Dialister;
Eubacterium_ruminantium_group	84	90	123	64	417	389	125	279	173	84	179	56	173	204	33	31	k__Bacteria;p__Firmicutes;c__Clostridia;o__Lachnospirales;f__Lachnospiraceae;g__Eubacterium_ruminantium_group;
Bacteroides_pectinophilus_group	196	412	180	84	253	92	77	108	80	121	308	32	43	37	102	192	k__Bacteria;p__Firmicutes;c__Clostridia;o__Lachnospirales;f__Lachnospiraceae;g__Bacteroides_pectinophilus_group;
Roseburia	133	219	113	72	104	104	173	235	279	69	213	160	139	397	32	89	k__Bacteria;p__Firmicutes;c__Clostridia;o__Lachnospirales;f__Lachnospiraceae;g__Roseburia;
Parasutterella	122	48	109	52	69	31	66	43	72	80	31	117	132	75	54	84	k__Bacteria;p__Proteobacteria;c__Gammaproteobacteria;o__Burkholderiales;f__Sutterellaceae;g__Parasutterella;
Escherichia-Shigella	0	5	0	0	5	178	75	0	9	5	0	49	0	11	0	52	k__Bacteria;p__Proteobacteria;c__Gammaproteobacteria;o__Enterobacterales;f__Enterobacteriaceae;g__Escherichia-Shigella;
Dolosigranulum	0	0	0	0	0	0	0	0	382	0	0	0	0	327	0	0	k__Bacteria;p__Firmicutes;c__Bacilli;o__Lactobacillales;f__Carnobacteriaceae;g__Dolosigranulum;
NK4A214_group	191	101	105	81	174	125	86	143	305	73	108	111	123	218	73	187	k__Bacteria;p__Firmicutes;c__Clostridia;o__Oscillospirales;f__Oscillospiraceae;g__NK4A214_group;
Alistipes	107	13	42	126	98	215	94	44	81	165	27	71	59	59	128	226	k__Bacteria;p__Bacteroidota;c__Bacteroidia;o__Bacteroidales;f__Rikenellaceae;g__Alistipes;
Erysipelatoclostridium	0	0	0	0	0	323	0	0	0	0	0	4	0	0	0	0	k__Bacteria;p__Firmicutes;c__Bacilli;o__Erysipelotrichales;f__Erysipelatoclostridiaceae;g__Erysipelatoclostridium;
Butyrivibrio	11	0	319	0	186	0	27	0	0	0	91	24	0	0	0	0	k__Bacteria;p__Firmicutes;c__Clostridia;o__Lachnospirales;f__Lachnospiraceae;g__Butyrivibrio;
Lachnospiraceae_UCG-001	95	174	82	120	155	86	101	198	107	46	311	29	136	50	28	40	k__Bacteria;p__Firmicutes;c__Clostridia;o__Lachnospirales;f__Lachnospiraceae;g__Lachnospiraceae_UCG-001;
Eubacterium_siraeum_group	63	63	85	36	41	46	36	100	45	123	97	68	308	76	107	100	k__Bacteria;p__Firmicutes;c__Clostridia;o__Oscillospirales;f__Ruminococcaceae;g__Eubacterium_siraeum_group;
Thalassotalea	0	0	0	0	70	100	0	307	0	0	0	0	212	0	0	0	k__Bacteria;p__Proteobacteria;c__Gammaproteobacteria;o__Alteromonadales;f__Colwelliaceae;g__Thalassotalea;
Eubacterium_xylanophilum_group	125	207	199	224	149	134	146	187	162	145	201	110	110	158	212	306	k__Bacteria;p__Firmicutes;c__Clostridia;o__Lachnospirales;f__Lachnospiraceae;g__Eubacterium_xylanophilum_group;
Streptococcus	0	0	5	21	8	114	11	13	302	26	0	0	0	237	15	0	k__Bacteria;p__Firmicutes;c__Bacilli;o__Lactobacillales;f__Streptococcaceae;g__Streptococcus;
Spongiimonas	0	0	0	0	0	0	0	284	0	11	0	0	211	0	10	0	k__Bacteria;p__Bacteroidota;c__Bacteroidia;o__Flavobacteriales;f__Flavobacteriaceae;g__Spongiimonas;
Christensenellaceae_R-7_group	100	71	165	104	197	45	143	56	74	190	125	238	166	108	170	147	k__Bacteria;p__Firmicutes;c__Clostridia;o__Christensenellales;f__Christensenellaceae;g__Christensenellaceae_R-7_group;
CAG-352	47	78	53	4	23	0	111	0	34	96	135	93	0	35	87	273	k__Bacteria;p__Firmicutes;c__Clostridia;o__Oscillospirales;f__Ruminococcaceae;g__CAG-352;
Coprococcus	248	17	76	108	96	39	94	63	46	94	85	79	56	30	57	31	k__Bacteria;p__Firmicutes;c__Clostridia;o__Lachnospirales;f__Lachnospiraceae;g__Coprococcus;
Coriobacteriaceae_UCG-002	98	74	100	88	55	57	52	58	56	55	33	153	259	123	37	27	k__Bacteria;p__Actinobacteriota;c__Coriobacteriia;o__Coriobacteriales;f__Atopobiaceae;g__Coriobacteriaceae_UCG-002;
Oscillibacter	254	257	194	258	178	195	163	226	163	191	217	153	201	198	244	254	k__Bacteria;p__Firmicutes;c__Clostridia;o__Oscillospirales;f__Oscillospiraceae;g__Oscillibacter;
Subdoligranulum	55	60	43	180	189	157	114	102	111	92	82	103	108	94	74	76	k__Bacteria;p__Firmicutes;c__Clostridia;o__Oscillospirales;f__Ruminococcaceae;g__Subdoligranulum;
Desulfovibrio	114	104	82	234	107	121	114	126	139	141	108	48	104	104	120	100	k__Bacteria;p__Desulfobacterota;c__Desulfovibrionia;o__Desulfovibrionales;f__Desulfovibrionaceae;g__Desulfovibrio;
Eubacterium_hallii_group	52	85	52	18	158	109	95	121	148	36	191	82	87	121	26	95	k__Bacteria;p__Firmicutes;c__Clostridia;o__Lachnospirales;f__Lachnospiraceae;g__Eubacterium_hallii_group;
Ruminococcaceae	171	204	188	91	93	112	111	110	123	95	118	84	92	128	149	130	k__Bacteria;p__Firmicutes;c__Clostridia;o__Oscillospirales;f__Ruminococcaceae;g__Ruminococcaceae;
Butyricicoccus	154	149	99	104	135	100	116	162	119	109	199	79	117	165	157	139	k__Bacteria;p__Firmicutes;c__Clostridia;o__Oscillospirales;f__Butyricicoccaceae;g__Butyricicoccus;
Quinella	190	124	89	191	93	108	182	192	86	76	137	83	86	79	57	142	k__Bacteria;p__Firmicutes;c__Negativicutes;o__Veillonellales-Selenomonadales;f__Selenomonadaceae;g__Quinella;
Prevotellaceae_Ga6A1_group	0	0	0	0	0	1	169	0	0	0	0	128	0	0	0	0	k__Bacteria;p__Bacteroidota;c__Bacteroidia;o__Bacteroidales;f__Prevotellaceae;g__Prevotellaceae_Ga6A1_group;
Lachnospira	165	85	78	81	111	85	111	108	105	115	155	76	89	84	148	147	k__Bacteria;p__Firmicutes;c__Clostridia;o__Lachnospirales;f__Lachnospiraceae;g__Lachnospira;
Incertae_Sedis	62	90	70	93	103	119	94	64	56	68	121	91	75	81	132	153	k__Bacteria;p__Firmicutes;c__Clostridia;o__Oscillospirales;f__Ruminococcaceae;g__Incertae_Sedis;
Lachnoclostridium	30	89	21	21	69	65	61	32	46	23	64	70	39	101	27	32	k__Bacteria;p__Firmicutes;c__Clostridia;o__Lachnospirales;f__Lachnospiraceae;g__Lachnoclostridium;
UCG-010	124	11	42	35	30	10	12	4	9	23	28	6	1	7	28	13	k__Bacteria;p__Firmicutes;c__Clostridia;o__Oscillospirales;f__UCG-010;g__UCG-010;
Neptuniibacter	0	0	0	0	147	110	0	0	0	0	0	0	0	0	5	0	k__Bacteria;p__Proteobacteria;c__Gammaproteobacteria;o__Oceanospirillales;f__Nitrincolaceae;g__Neptuniibacter;
Phascolarctobacterium	0	22	0	0	0	0	147	0	0	0	0	146	0	0	0	6	k__Bacteria;p__Firmicutes;c__Negativicutes;o__Acidaminococcales;f__Acidaminococcaceae;g__Phascolarctobacterium;
Enterococcus	0	0	0	0	0	15	0	0	0	0	0	0	0	0	0	0	k__Bacteria;p__Firmicutes;c__Bacilli;o__Lactobacillales;f__Enterococcaceae;g__Enterococcus;
Parabacteroides	25	73	67	74	101	53	69	50	35	66	107	85	54	50	54	113	k__Bacteria;p__Bacteroidota;c__Bacteroidia;o__Bacteroidales;f__Tannerellaceae;g__Parabacteroides;
Candidatus_Saccharimonas	22	27	30	128	52	14	23	26	21	14	22	17	22	27	19	51	k__Bacteria;p__Patescibacteria;c__Saccharimonadia;o__Saccharimonadales;f__Saccharimonadaceae;g__Candidatus_Saccharimonas;
JGI_0000069-P22	0	0	0	0	102	127	0	0	0	2	0	0	0	0	0	0	k__Bacteria;p__Patescibacteria;c__Gracilibacteria;o__JGI_0000069-P22;f__JGI_0000069-P22;g__JGI_0000069-P22;
Rikenellaceae_RC9_gut_group	117	60	100	46	122	41	51	60	30	83	48	33	50	29	22	57	k__Bacteria;p__Bacteroidota;c__Bacteroidia;o__Bacteroidales;f__Rikenellaceae;g__Rikenellaceae_RC9_gut_group;
Monoglobus	49	48	51	92	72	14	53	36	47	27	70	43	74	53	32	83	k__Bacteria;p__Firmicutes;c__Clostridia;o__Monoglobales;f__Monoglobaceae;g__Monoglobus;
Alteromonas	0	0	0	0	86	118	0	0	0	0	0	0	0	0	0	0	k__Bacteria;p__Proteobacteria;c__Gammaproteobacteria;o__Alteromonadales;f__Alteromonadaceae;g__Alteromonas;
Ralstonia	0	0	0	0	0	0	0	0	75	114	0	0	0	69	81	0	k__Bacteria;p__Proteobacteria;c__Gammaproteobacteria;o__Burkholderiales;f__Burkholderiaceae;g__Ralstonia;
Veillonella	0	0	0	0	0	109	0	0	51	0	0	0	0	48	0	0	k__Bacteria;p__Firmicutes;c__Negativicutes;o__Veillonellales-Selenomonadales;f__Veillonellaceae;g__Veillonella;
Prevotellaceae_NK3B31_group	46	62	92	98	61	18	109	79	81	96	19	84	19	53	0	0	k__Bacteria;p__Bacteroidota;c__Bacteroidia;o__Bacteroidales;f__Prevotellaceae;g__Prevotellaceae_NK3B31_group;
Ruegeria	0	0	0	0	24	6	0	26	0	108	0	0	20	1	88	0	k__Bacteria;p__Proteobacteria;c__Alphaproteobacteria;o__Rhodobacterales;f__Rhodobacteraceae;g__Ruegeria;
Corynebacterium	0	19	0	0	0	16	0	27	103	0	0	0	30	62	0	0	k__Bacteria;p__Actinobacteriota;c__Actinobacteria;o__Corynebacteriales;f__Corynebacteriaceae;g__Corynebacterium;
Intestinibacter	0	90	0	11	0	7	13	32	10	37	0	0	24	7	35	7	k__Bacteria;p__Firmicutes;c__Clostridia;o__Peptostreptococcales-Tissierellales;f__Peptostreptococcaceae;g__Intestinibacter;
Gastranaerophilales	63	33	10	13	48	16	7	19	19	8	30	0	0	7	31	100	k__Bacteria;p__Cyanobacteria;c__Vampirivibrionia;o__Gastranaerophilales;f__Gastranaerophilales;g__Gastranaerophilales;
Fusicatenibacter	22	7	30	42	48	32	32	43	38	15	33	25	38	31	15	99	k__Bacteria;p__Firmicutes;c__Clostridia;o__Lachnospirales;f__Lachnospiraceae;g__Fusicatenibacter;
Enterorhabdus	22	60	56	78	58	39	72	49	57	44	19	15	77	74	39	13	k__Bacteria;p__Actinobacteriota;c__Coriobacteriia;o__Coriobacteriales;f__Eggerthellaceae;g__Enterorhabdus;
Klebsiella	0	0	0	0	0	10	0	10	0	16	0	0	16	6	7	0	k__Bacteria;p__Proteobacteria;c__Gammaproteobacteria;o__Enterobacterales;f__Enterobacteriaceae;g__Klebsiella;
Anaerovibrio	35	9	13	7	7	13	16	17	30	18	24	39	37	90	28	27	k__Bacteria;p__Firmicutes;c__Negativicutes;o__Veillonellales-Selenomonadales;f__Selenomonadaceae;g__Anaerovibrio;
Rhodoferax	0	0	0	0	0	0	0	0	0	0	0	0	0	0	0	0	k__Bacteria;p__Proteobacteria;c__Gammaproteobacteria;o__Burkholderiales;f__Comamonadaceae;g__Rhodoferax;
Adlercreutzia	36	28	52	81	45	34	20	50	44	46	30	44	43	31	25	30	k__Bacteria;p__Actinobacteriota;c__Coriobacteriia;o__Coriobacteriales;f__Eggerthellaceae;g__Adlercreutzia;
Erysipelotrichaceae_UCG-003	20	9	11	7	20	0	29	24	8	11	7	26	23	7	6	87	k__Bacteria;p__Firmicutes;c__Bacilli;o__Erysipelotrichales;f__Erysipelatoclostridiaceae;g__Erysipelotrichaceae_UCG-003;
Erysipelothrix	0	0	0	0	0	0	0	0	0	0	0	0	0	0	0	0	k__Bacteria;p__Firmicutes;c__Bacilli;o__Erysipelotrichales;f__Erysipelotrichaceae;g__Erysipelothrix;
Clostridia_vadinBB60_group	6	87	68	6	5	9	16	12	7	6	10	5	0	2	0	6	k__Bacteria;p__Firmicutes;c__Clostridia;o__Clostridia_vadinBB60_group;f__Clostridia_vadinBB60_group;g__Clostridia_vadinBB60_group;
Erythrobacter	0	0	0	0	0	0	0	4	0	81	0	0	0	0	73	0	k__Bacteria;p__Proteobacteria;c__Alphaproteobacteria;o__Sphingomonadales;f__Sphingomonadaceae;g__Erythrobacter;
Fournierella	58	79	29	45	37	46	38	62	34	32	36	32	53	36	51	38	k__Bacteria;p__Firmicutes;c__Clostridia;o__Oscillospirales;f__Ruminococcaceae;g__Fournierella;
Cutibacterium	0	10	0	0	7	29	0	77	5	0	0	0	59	3	0	0	k__Bacteria;p__Actinobacteriota;c__Actinobacteria;o__Propionibacteriales;f__Propionibacteriaceae;g__Cutibacterium;
Pseudoalteromonas	0	0	0	0	74	64	0	8	0	35	0	0	0	0	23	0	k__Bacteria;p__Proteobacteria;c__Gammaproteobacteria;o__Alteromonadales;f__Pseudoalteromonadaceae;g__Pseudoalteromonas;
Bacillus	0	0	0	0	0	16	0	23	0	69	0	0	31	0	62	0	k__Bacteria;p__Firmicutes;c__Bacilli;o__Bacillales;f__Bacillaceae;g__Bacillus;
Akkermansia	19	22	68	0	8	25	6	0	1	2	0	0	0	0	4	13	k__Bacteria;p__Verrucomicrobiota;c__Verrucomicrobiae;o__Verrucomicrobiales;f__Akkermansiaceae;g__Akkermansia;
Chloroplast	0	0	0	0	0	11	0	0	0	0	0	0	0	0	5	0	k__Bacteria;p__Cyanobacteria;c__Cyanobacteriia;o__Chloroplast;f__Chloroplast;g__Chloroplast;
Dorea	35	32	9	24	53	61	52	33	18	11	48	43	41	16	17	33	k__Bacteria;p__Firmicutes;c__Clostridia;o__Lachnospirales;f__Lachnospiraceae;g__Dorea;
Staphylococcus	0	3	0	0	24	14	0	65	0	0	0	0	46	0	0	0	k__Bacteria;p__Firmicutes;c__Bacilli;o__Staphylococcales;f__Staphylococcaceae;g__Staphylococcus;
Acinetobacter	0	0	0	0	65	0	0	0	16	10	0	0	0	6	7	0	k__Bacteria;p__Proteobacteria;c__Gammaproteobacteria;o__Pseudomonadales;f__Moraxellaceae;g__Acinetobacter;
UCG-009	47	58	46	42	48	36	32	41	34	41	47	52	60	53	60	58	k__Bacteria;p__Firmicutes;c__Clostridia;o__Oscillospirales;f__Butyricicoccaceae;g__UCG-009;
Mucispirillum	6	10	12	0	8	11	16	15	11	19	9	15	0	5	35	18	k__Bacteria;p__Deferribacterota;c__Deferribacteres;o__Deferribacterales;f__Deferribacteraceae;g__Mucispirillum;
Ruminococcus_torques_group	19	13	22	0	33	58	48	26	13	11	29	28	0	11	23	41	k__Bacteria;p__Firmicutes;c__Clostridia;o__Lachnospirales;f__Lachnospiraceae;g__Ruminococcus_torques_group;
Stomatobaculum	0	0	0	0	0	0	0	0	0	0	0	0	0	0	0	0	k__Bacteria;p__Firmicutes;c__Clostridia;o__Lachnospirales;f__Lachnospiraceae;g__Stomatobaculum;
Negativibacillus	26	25	30	12	16	17	9	29	20	35	19	25	38	16	13	0	k__Bacteria;p__Firmicutes;c__Clostridia;o__Oscillospirales;f__Ruminococcaceae;g__Negativibacillus;
Halobacteriovorax	0	0	0	0	55	0	0	0	0	0	0	0	0	0	0	0	k__Bacteria;p__Bdellovibrionota;c__Bdellovibrionia;o__Bacteriovoracales;f__Bacteriovoracaceae;g__Halobacteriovorax;
Shuttleworthia	49	40	33	42	28	54	42	54	47	44	29	0	13	0	0	0	k__Bacteria;p__Firmicutes;c__Clostridia;o__Lachnospirales;f__Lachnospiraceae;g__Shuttleworthia;
RF39	7	26	3	6	17	21	5	26	7	52	28	1	6	4	53	25	k__Bacteria;p__Firmicutes;c__Bacilli;o__RF39;f__RF39;g__RF39;
Ruminococcus_gauvreauii_group	0	0	3	0	52	0	6	0	15	7	11	0	0	7	0	0	k__Bacteria;p__Firmicutes;c__Clostridia;o__Lachnospirales;f__Lachnospiraceae;g__Ruminococcus_gauvreauii_group;
Anaerotruncus	11	52	17	0	0	0	18	5	3	0	0	10	0	0	0	8	k__Bacteria;p__Firmicutes;c__Clostridia;o__Oscillospirales;f__Ruminococcaceae;g__Anaerotruncus;
Terrisporobacter	0	7	0	0	0	0	0	52	0	22	0	20	52	0	10	0	k__Bacteria;p__Firmicutes;c__Clostridia;o__Peptostreptococcales-Tissierellales;f__Peptostreptococcaceae;g__Terrisporobacter;
Intestinimonas	19	22	6	11	14	5	13	6	0	15	31	0	14	9	14	52	k__Bacteria;p__Firmicutes;c__Clostridia;o__Oscillospirales;f__Oscillospiraceae;g__Intestinimonas;
Collinsella	15	18	5	32	51	45	25	23	12	10	25	22	29	9	0	15	k__Bacteria;p__Actinobacteriota;c__Coriobacteriia;o__Coriobacteriales;f__Coriobacteriaceae;g__Collinsella;
Eubacterium_eligens_group	35	4	17	51	20	32	11	9	17	27	10	8	11	11	21	5	k__Bacteria;p__Firmicutes;c__Clostridia;o__Lachnospirales;f__Lachnospiraceae;g__Eubacterium_eligens_group;
BSV13	0	0	0	0	0	0	0	0	0	0	0	0	0	0	0	0	k__Bacteria;p__Bacteroidota;c__Bacteroidia;o__Bacteroidales;f__Prolixibacteraceae;g__BSV13;
Tuzzerella	21	40	38	48	39	43	26	27	26	27	31	13	12	13	14	7	k__Bacteria;p__Firmicutes;c__Clostridia;o__Lachnospirales;f__Lachnospiraceae;g__Tuzzerella;
Lachnospiraceae_UCG-006	0	39	30	48	13	12	43	15	0	12	0	14	0	0	15	28	k__Bacteria;p__Firmicutes;c__Clostridia;o__Lachnospirales;f__Lachnospiraceae;g__Lachnospiraceae_UCG-006;
Prevotellaceae_UCG-003	35	30	48	23	26	28	29	24	18	36	23	32	26	31	39	48	k__Bacteria;p__Bacteroidota;c__Bacteroidia;o__Bacteroidales;f__Prevotellaceae;g__Prevotellaceae_UCG-003;
Enhydrobacter	0	0	0	0	0	15	0	0	0	0	0	0	0	0	0	0	k__Bacteria;p__Proteobacteria;c__Gammaproteobacteria;o__Pseudomonadales;f__Moraxellaceae;g__Enhydrobacter;
Solobacterium	8	0	0	0	0	0	0	2	45	6	0	0	7	28	0	0	k__Bacteria;p__Firmicutes;c__Bacilli;o__Erysipelotrichales;f__Erysipelotrichaceae;g__Solobacterium;
GCA-900066575	26	44	14	36	37	25	36	26	18	19	28	41	20	16	40	39	k__Bacteria;p__Firmicutes;c__Clostridia;o__Lachnospirales;f__Lachnospiraceae;g__GCA-900066575;
Bacteroidetes_vadinHA17	0	0	0	0	0	0	0	0	0	0	0	0	0	0	0	0	k__Bacteria;p__Bacteroidota;c__Bacteroidia;o__Bacteroidales;f__Bacteroidetes_vadinHA17;g__Bacteroidetes_vadinHA17;
PB19	0	0	0	0	0	0	0	42	0	16	0	0	26	0	21	0	k__Bacteria;p__Desulfobacterota;c__Desulfuromonadia;o__PB19;f__PB19;g__PB19;
Meridianimaribacter	0	0	0	0	0	0	0	12	0	42	0	0	15	0	31	0	k__Bacteria;p__Bacteroidota;c__Bacteroidia;o__Flavobacteriales;f__Flavobacteriaceae;g__Meridianimaribacter;
Acetatifactor	12	17	3	8	6	12	26	16	18	0	16	29	25	40	15	41	k__Bacteria;p__Firmicutes;c__Clostridia;o__Lachnospirales;f__Lachnospiraceae;g__Acetatifactor;
Muribaculum	0	0	0	0	0	0	41	0	0	0	0	26	0	0	0	0	k__Bacteria;p__Bacteroidota;c__Bacteroidia;o__Bacteroidales;f__Muribaculaceae;g__Muribaculum;
Paracoccus	0	7	0	0	0	41	0	5	0	0	0	0	0	0	0	0	k__Bacteria;p__Proteobacteria;c__Alphaproteobacteria;o__Rhodobacterales;f__Rhodobacteraceae;g__Paracoccus;
Paraprevotella	11	2	2	0	15	0	3	0	0	40	0	0	0	0	31	0	k__Bacteria;p__Bacteroidota;c__Bacteroidia;o__Bacteroidales;f__Prevotellaceae;g__Paraprevotella;
DNF00809	6	0	14	7	5	0	3	0	0	8	0	8	14	16	10	9	k__Bacteria;p__Actinobacteriota;c__Coriobacteriia;o__Coriobacteriales;f__Eggerthellaceae;g__DNF00809;
Aquibacter	0	0	0	0	39	22	0	0	0	0	0	0	0	0	0	0	k__Bacteria;p__Bacteroidota;c__Bacteroidia;o__Flavobacteriales;f__Flavobacteriaceae;g__Aquibacter;
Rs-E47_termite_group	0	0	0	0	0	0	0	0	0	0	0	0	0	0	0	0	k__Bacteria;p__Bacteroidota;c__Bacteroidia;o__Bacteroidales;f__Rs-E47_termite_group;g__Rs-E47_termite_group;
A2	6	14	0	22	11	6	18	18	0	9	15	0	28	9	8	0	k__Bacteria;p__Firmicutes;c__Clostridia;o__Lachnospirales;f__Lachnospiraceae;g__A2;
Bradymonadales	0	0	0	0	39	15	0	10	0	0	0	0	4	0	0	0	k__Bacteria;p__Desulfobacterota;c__Desulfuromonadia;o__Bradymonadales;f__Bradymonadales;g__Bradymonadales;
Bryobacter	0	0	0	0	0	0	0	0	38	0	0	0	0	29	0	0	k__Bacteria;p__Acidobacteriota;c__Acidobacteriae;o__Bryobacterales;f__Bryobacteraceae;g__Bryobacter;
Barnesiella	6	11	0	32	17	17	24	22	7	32	18	18	5	5	17	0	k__Bacteria;p__Bacteroidota;c__Bacteroidia;o__Bacteroidales;f__Barnesiellaceae;g__Barnesiella;
Holdemanella	5	5	0	0	0	0	38	12	0	0	0	28	6	0	0	0	k__Bacteria;p__Firmicutes;c__Bacilli;o__Erysipelotrichales;f__Erysipelotrichaceae;g__Holdemanella;
Caulobacter	0	0	0	0	0	0	0	38	0	0	0	0	30	0	0	0	k__Bacteria;p__Proteobacteria;c__Alphaproteobacteria;o__Caulobacterales;f__Caulobacteraceae;g__Caulobacter;
Shimia	0	0	0	0	37	12	0	5	0	0	0	0	0	0	0	0	k__Bacteria;p__Proteobacteria;c__Alphaproteobacteria;o__Rhodobacterales;f__Rhodobacteraceae;g__Shimia;
Catenibacterium	19	0	0	37	16	0	0	0	0	5	0	0	0	0	0	0	k__Bacteria;p__Firmicutes;c__Bacilli;o__Erysipelotrichales;f__Erysipelatoclostridiaceae;g__Catenibacterium;
Castellaniella	0	0	0	0	0	0	0	35	0	0	0	0	25	0	0	0	k__Bacteria;p__Proteobacteria;c__Gammaproteobacteria;o__Burkholderiales;f__Alcaligenaceae;g__Castellaniella;
Brachybacterium	0	0	0	0	0	35	0	0	0	0	0	0	0	0	0	0	k__Bacteria;p__Actinobacteriota;c__Actinobacteria;o__Micrococcales;f__Dermabacteraceae;g__Brachybacterium;
Sphingomonas	0	0	0	0	0	0	0	0	0	0	0	0	0	0	0	0	k__Bacteria;p__Proteobacteria;c__Alphaproteobacteria;o__Sphingomonadales;f__Sphingomonadaceae;g__Sphingomonas;
Odoribacter	11	12	12	11	17	3	17	6	6	10	8	10	8	7	19	24	k__Bacteria;p__Bacteroidota;c__Bacteroidia;o__Bacteroidales;f__Marinifilaceae;g__Odoribacter;
UBA1819	7	10	5	8	0	33	9	6	7	5	0	6	0	0	8	9	k__Bacteria;p__Firmicutes;c__Clostridia;o__Oscillospirales;f__Ruminococcaceae;g__UBA1819;
CAG-56	9	13	0	21	29	14	15	26	7	7	9	0	27	0	4	0	k__Bacteria;p__Firmicutes;c__Clostridia;o__Lachnospirales;f__Lachnospiraceae;g__CAG-56;
Sneathiella	0	0	0	0	0	0	0	24	0	31	0	0	10	0	27	0	k__Bacteria;p__Proteobacteria;c__Alphaproteobacteria;o__Sneathiellales;f__Sneathiellaceae;g__Sneathiella;
Sulfuricurvum	0	0	0	0	0	0	0	0	0	0	0	0	0	0	0	0	k__Bacteria;p__Campilobacterota;c__Campylobacteria;o__Campylobacterales;f__Sulfurimonadaceae;g__Sulfuricurvum;
Ilumatobacter	0	0	0	0	0	0	0	5	0	21	0	0	3	0	29	0	k__Bacteria;p__Actinobacteriota;c__Acidimicrobiia;o__Microtrichales;f__Ilumatobacteraceae;g__Ilumatobacter;
Lachnospiraceae_FCS020_group	16	22	13	19	10	13	29	21	18	16	21	0	16	11	22	23	k__Bacteria;p__Firmicutes;c__Clostridia;o__Lachnospirales;f__Lachnospiraceae;g__Lachnospiraceae_FCS020_group;
Peptococcus	11	12	8	8	16	11	16	13	21	12	16	7	20	15	29	26	k__Bacteria;p__Firmicutes;c__Clostridia;o__Peptococcales;f__Peptococcaceae;g__Peptococcus;
Tepidiphilus	0	0	0	0	13	28	0	0	0	0	0	0	0	0	0	0	k__Bacteria;p__Proteobacteria;c__Gammaproteobacteria;o__Burkholderiales;f__Hydrogenophilaceae;g__Tepidiphilus;
Mitochondria	16	14	17	28	11	10	5	15	20	20	23	0	0	0	0	0	k__Bacteria;p__Proteobacteria;c__Alphaproteobacteria;o__Rickettsiales;f__Mitochondria;g__Mitochondria;
Rothia	0	5	4	3	0	0	0	4	27	4	0	0	0	23	0	0	k__Bacteria;p__Actinobacteriota;c__Actinobacteria;o__Micrococcales;f__Micrococcaceae;g__Rothia;
Lachnospiraceae_UCG-010	12	7	6	0	12	0	0	5	6	0	27	0	5	7	0	0	k__Bacteria;p__Firmicutes;c__Clostridia;o__Lachnospirales;f__Lachnospiraceae;g__Lachnospiraceae_UCG-010;
UCG-003	20	0	8	0	14	5	10	0	0	13	16	11	0	0	10	7	k__Bacteria;p__Firmicutes;c__Clostridia;o__Oscillospirales;f__Oscillospiraceae;g__UCG-003;
Candidatus_Megaira	0	0	0	0	0	0	0	27	0	0	0	0	24	0	0	0	k__Bacteria;p__Proteobacteria;c__Alphaproteobacteria;o__Rickettsiales;f__Rickettsiaceae;g__Candidatus_Megaira;
Polaromonas	0	0	0	0	0	0	0	0	0	0	0	0	0	0	0	0	k__Bacteria;p__Proteobacteria;c__Gammaproteobacteria;o__Burkholderiales;f__Comamonadaceae;g__Polaromonas;
Nesterenkonia	0	0	0	0	0	26	0	0	0	0	0	0	0	0	0	0	k__Bacteria;p__Actinobacteriota;c__Actinobacteria;o__Micrococcales;f__Micrococcaceae;g__Nesterenkonia;
Schlegelella	0	0	0	0	25	0	0	0	0	0	0	0	0	0	0	0	k__Bacteria;p__Proteobacteria;c__Gammaproteobacteria;o__Burkholderiales;f__Comamonadaceae;g__Schlegelella;
dgA-11_gut_group	25	0	0	0	0	0	0	0	0	0	0	0	0	0	0	0	k__Bacteria;p__Bacteroidota;c__Bacteroidia;o__Bacteroidales;f__Rikenellaceae;g__dgA-11_gut_group;
Elusimicrobium	11	3	7	0	7	2	11	3	4	9	0	13	0	1	0	0	k__Bacteria;p__Elusimicrobiota;c__Elusimicrobia;o__Elusimicrobiales;f__Elusimicrobiaceae;g__Elusimicrobium;
Bdellovibrio	0	0	0	0	0	0	0	25	0	9	0	0	15	0	15	0	k__Bacteria;p__Bdellovibrionota;c__Bdellovibrionia;o__Bdellovibrionales;f__Bdellovibrionaceae;g__Bdellovibrio;
Coprobacter	0	0	0	0	4	0	0	0	0	0	0	0	0	0	0	15	k__Bacteria;p__Bacteroidota;c__Bacteroidia;o__Bacteroidales;f__Barnesiellaceae;g__Coprobacter;
Papillibacter	15	21	9	11	5	6	9	12	7	7	12	7	3	5	14	24	k__Bacteria;p__Firmicutes;c__Clostridia;o__Oscillospirales;f__Oscillospiraceae;g__Papillibacter;
Anaerococcus	0	0	0	0	0	0	0	23	0	0	0	0	24	0	0	0	k__Bacteria;p__Firmicutes;c__Clostridia;o__Peptostreptococcales-Tissierellales;f__Peptostreptococcales-Tissierellales;g__Anaerococcus;
Comamonas	0	0	0	0	0	0	0	0	0	0	0	0	0	0	0	0	k__Bacteria;p__Proteobacteria;c__Gammaproteobacteria;o__Burkholderiales;f__Comamonadaceae;g__Comamonas;
MBNT15	0	0	0	0	0	0	0	0	0	0	0	0	0	0	0	0	k__Bacteria;p__MBNT15;c__MBNT15;o__MBNT15;f__MBNT15;g__MBNT15;
Eubacterium_nodatum_group	13	16	13	0	5	10	13	10	0	16	9	21	22	6	15	0	k__Bacteria;p__Firmicutes;c__Clostridia;o__Peptostreptococcales-Tissierellales;f__Anaerovoracaceae;g__Eubacterium_nodatum_group;
OPB41	0	0	0	0	0	0	0	0	0	0	0	0	0	0	0	0	k__Bacteria;p__Actinobacteriota;c__Coriobacteriia;o__OPB41;f__OPB41;g__OPB41;
Mameliella	0	0	0	0	0	0	0	20	0	0	0	0	21	0	0	0	k__Bacteria;p__Proteobacteria;c__Alphaproteobacteria;o__Rhodobacterales;f__Rhodobacteraceae;g__Mameliella;
Pseudomonas	0	0	0	0	0	0	0	0	0	0	0	0	0	0	0	0	k__Bacteria;p__Proteobacteria;c__Gammaproteobacteria;o__Pseudomonadales;f__Pseudomonadaceae;g__Pseudomonas;
Bacteroidales_RF16_group	7	9	11	8	6	10	18	7	5	9	12	21	4	3	11	6	k__Bacteria;p__Bacteroidota;c__Bacteroidia;o__Bacteroidales;f__Bacteroidales_RF16_group;g__Bacteroidales_RF16_group;
Oryzihumus	0	0	0	0	0	0	0	0	0	0	0	0	0	0	0	0	k__Bacteria;p__Actinobacteriota;c__Actinobacteria;o__Micrococcales;f__Intrasporangiaceae;g__Oryzihumus;
Desulfuromonas	0	0	0	0	0	0	0	0	0	0	0	0	0	0	0	0	k__Bacteria;p__Desulfobacterota;c__Desulfuromonadia;o__Desulfuromonadia;f__Desulfuromonadaceae;g__Desulfuromonas;
Ileibacterium	5	0	1	0	6	0	9	4	0	0	0	20	16	8	0	0	k__Bacteria;p__Firmicutes;c__Bacilli;o__Erysipelotrichales;f__Erysipelotrichaceae;g__Ileibacterium;
Herbaspirillum	0	0	0	0	0	20	0	0	0	0	0	0	0	0	0	0	k__Bacteria;p__Proteobacteria;c__Gammaproteobacteria;o__Burkholderiales;f__Oxalobacteraceae;g__Herbaspirillum;
Diaphorobacter	0	0	0	0	0	0	0	8	0	0	0	0	0	0	0	0	k__Bacteria;p__Proteobacteria;c__Gammaproteobacteria;o__Burkholderiales;f__Comamonadaceae;g__Diaphorobacter;
Dinoroseobacter	0	0	0	0	0	0	0	0	0	20	0	0	0	0	15	0	k__Bacteria;p__Proteobacteria;c__Alphaproteobacteria;o__Rhodobacterales;f__Rhodobacteraceae;g__Dinoroseobacter;
Methylobacterium-Methylorubrum	0	0	0	0	0	20	0	0	0	0	0	0	0	0	0	0	k__Bacteria;p__Proteobacteria;c__Alphaproteobacteria;o__Rhizobiales;f__Beijerinckiaceae;g__Methylobacterium-Methylorubrum;
Eubacterium_brachy_group	0	6	4	0	0	0	20	0	0	0	0	12	4	0	0	3	k__Bacteria;p__Firmicutes;c__Clostridia;o__Peptostreptococcales-Tissierellales;f__Anaerovoracaceae;g__Eubacterium_brachy_group;
Pygmaiobacter	9	11	9	6	7	5	13	0	0	8	9	0	9	14	20	5	k__Bacteria;p__Firmicutes;c__Clostridia;o__Oscillospirales;f__Ruminococcaceae;g__Pygmaiobacter;
Lachnospiraceae_ND3007_group	5	13	5	4	15	13	1	5	20	0	0	6	0	14	7	4	k__Bacteria;p__Firmicutes;c__Clostridia;o__Lachnospirales;f__Lachnospiraceae;g__Lachnospiraceae_ND3007_group;
Eubacterium_ventriosum_group	0	6	4	7	19	0	4	0	0	4	5	6	3	0	6	0	k__Bacteria;p__Firmicutes;c__Clostridia;o__Lachnospirales;f__Lachnospiraceae;g__Eubacterium_ventriosum_group;
Auricoccus-Abyssicoccus	0	0	0	0	0	0	0	19	0	0	0	0	13	0	0	0	k__Bacteria;p__Firmicutes;c__Bacilli;o__Staphylococcales;f__Staphylococcaceae;g__Auricoccus-Abyssicoccus;
Ochrobactrum	0	0	0	0	0	0	0	0	0	0	0	0	0	0	0	0	k__Bacteria;p__Proteobacteria;c__Alphaproteobacteria;o__Rhizobiales;f__Rhizobiaceae;g__Ochrobactrum;
ASF356	0	5	2	0	0	2	9	14	3	4	0	0	13	18	6	4	k__Bacteria;p__Firmicutes;c__Clostridia;o__Lachnospirales;f__Lachnospiraceae;g__ASF356;
Clostridium_innocuum_group	0	0	0	0	0	18	6	0	0	0	0	4	0	0	0	0	k__Bacteria;p__Firmicutes;c__Bacilli;o__Erysipelotrichales;f__Erysipelotrichaceae;g__Clostridium_innocuum_group;
Lewinella	0	0	0	0	7	0	0	18	0	5	0	0	8	0	4	0	k__Bacteria;p__Bacteroidota;c__Bacteroidia;o__Chitinophagales;f__Saprospiraceae;g__Lewinella;
Anaerovorax	9	7	0	12	8	11	7	17	10	12	15	0	0	0	7	0	k__Bacteria;p__Firmicutes;c__Clostridia;o__Peptostreptococcales-Tissierellales;f__Anaerovoracaceae;g__Anaerovorax;
Salinicoccus	0	0	0	0	0	17	0	0	0	0	0	0	0	0	0	0	k__Bacteria;p__Firmicutes;c__Bacilli;o__Staphylococcales;f__Staphylococcaceae;g__Salinicoccus;
Lachnospiraceae_UCG-004	0	0	9	0	12	6	0	0	10	0	4	0	10	6	0	10	k__Bacteria;p__Firmicutes;c__Clostridia;o__Lachnospirales;f__Lachnospiraceae;g__Lachnospiraceae_UCG-004;
Megasphaera	0	0	0	0	0	0	14	0	0	0	0	17	0	0	0	0	k__Bacteria;p__Firmicutes;c__Negativicutes;o__Veillonellales-Selenomonadales;f__Veillonellaceae;g__Megasphaera;
Roseobacter_clade_CHAB-I-5_lineage	0	0	0	0	0	0	0	17	0	7	0	0	17	0	6	0	k__Bacteria;p__Proteobacteria;c__Alphaproteobacteria;o__Rhodobacterales;f__Rhodobacteraceae;g__Roseobacter_clade_CHAB-I-5_lineage;
Paeniglutamicibacter	0	0	0	0	0	0	0	0	0	0	0	0	0	0	0	0	k__Bacteria;p__Actinobacteriota;c__Actinobacteria;o__Micrococcales;f__Micrococcaceae;g__Paeniglutamicibacter;
Hungatella	0	0	0	0	0	0	0	0	0	0	0	0	0	0	0	16	k__Bacteria;p__Firmicutes;c__Clostridia;o__Lachnospirales;f__Lachnospiraceae;g__Hungatella;
Roseibacterium	0	0	0	0	0	0	0	0	0	16	0	0	0	0	10	0	k__Bacteria;p__Proteobacteria;c__Alphaproteobacteria;o__Rhodobacterales;f__Rhodobacteraceae;g__Roseibacterium;
Cloacibacterium	0	0	0	0	0	0	0	16	0	0	0	0	15	0	0	0	k__Bacteria;p__Bacteroidota;c__Bacteroidia;o__Flavobacteriales;f__Weeksellaceae;g__Cloacibacterium;
Anaeroplasma	0	3	14	0	0	0	0	0	0	0	0	0	0	0	0	0	k__Bacteria;p__Firmicutes;c__Bacilli;o__Acholeplasmatales;f__Acholeplasmataceae;g__Anaeroplasma;
Propionigenium	0	0	0	0	0	0	0	0	0	16	0	0	0	0	10	0	k__Bacteria;p__Fusobacteriota;c__Fusobacteriia;o__Fusobacteriales;f__Fusobacteriaceae;g__Propionigenium;
Family_XIII_UCG-001	14	15	6	10	7	16	11	13	0	5	0	8	10	6	8	0	k__Bacteria;p__Firmicutes;c__Clostridia;o__Peptostreptococcales-Tissierellales;f__Anaerovoracaceae;g__Family_XIII_UCG-001;
Weissella	0	0	0	0	0	0	0	0	15	0	0	0	3	8	0	0	k__Bacteria;p__Firmicutes;c__Bacilli;o__Lactobacillales;f__Leuconostocaceae;g__Weissella;
Methanobrevibacter	3	0	0	0	5	0	0	0	0	0	0	5	0	0	0	0	k__Archaea;p__Euryarchaeota;c__Methanobacteria;o__Methanobacteriales;f__Methanobacteriaceae;g__Methanobrevibacter;
Candidatus_Arthromitus	6	3	10	0	4	2	7	0	2	0	6	11	6	0	0	7	k__Bacteria;p__Firmicutes;c__Clostridia;o__Clostridiales;f__Clostridiaceae;g__Candidatus_Arthromitus;
Bilophila	4	4	5	0	6	0	4	5	0	5	15	0	0	2	0	2	k__Bacteria;p__Desulfobacterota;c__Desulfovibrionia;o__Desulfovibrionales;f__Desulfovibrionaceae;g__Bilophila;
Atopostipes	0	15	0	0	0	0	0	0	0	0	0	0	0	0	0	0	k__Bacteria;p__Firmicutes;c__Bacilli;o__Lactobacillales;f__Carnobacteriaceae;g__Atopostipes;
Peredibacter	0	0	0	0	0	4	0	12	0	15	0	0	0	0	8	0	k__Bacteria;p__Bdellovibrionota;c__Bdellovibrionia;o__Bacteriovoracales;f__Bacteriovoracaceae;g__Peredibacter;
Acidovorax	0	9	0	0	0	14	0	0	2	0	0	0	0	0	0	0	k__Bacteria;p__Proteobacteria;c__Gammaproteobacteria;o__Burkholderiales;f__Comamonadaceae;g__Acidovorax;
Family_XIII_AD3011_group	12	10	14	15	12	7	7	0	6	4	9	7	15	11	10	10	k__Bacteria;p__Firmicutes;c__Clostridia;o__Peptostreptococcales-Tissierellales;f__Anaerovoracaceae;g__Family_XIII_AD3011_group;
Alicycliphilus	2	0	1	0	3	0	0	5	0	0	0	0	7	0	0	0	k__Bacteria;p__Proteobacteria;c__Gammaproteobacteria;o__Burkholderiales;f__Comamonadaceae;g__Alicycliphilus;
Oribacterium	0	0	0	0	0	0	0	0	0	0	0	0	0	0	0	0	k__Bacteria;p__Firmicutes;c__Clostridia;o__Lachnospirales;f__Lachnospiraceae;g__Oribacterium;
Nitrospira	0	0	0	0	0	0	0	0	0	0	0	0	0	0	0	0	k__Bacteria;p__Nitrospirota;c__Nitrospiria;o__Nitrospirales;f__Nitrospiraceae;g__Nitrospira;
Flavonifractor	0	0	0	0	0	14	5	0	0	0	0	0	0	0	0	13	k__Bacteria;p__Firmicutes;c__Clostridia;o__Oscillospirales;f__Oscillospiraceae;g__Flavonifractor;
Atopobium	0	0	0	0	0	0	0	0	0	0	0	0	0	0	0	0	k__Bacteria;p__Actinobacteriota;c__Coriobacteriia;o__Coriobacteriales;f__Atopobiaceae;g__Atopobium;
Actinomyces	0	0	0	0	3	0	0	0	2	0	0	0	0	0	0	0	k__Bacteria;p__Actinobacteriota;c__Actinobacteria;o__Actinomycetales;f__Actinomycetaceae;g__Actinomyces;
WCHB1-32	0	0	0	0	0	0	0	0	0	0	0	0	0	0	0	0	k__Bacteria;p__Bacteroidota;c__Bacteroidia;o__Bacteroidales;f__Prolixibacteraceae;g__WCHB1-32;
Bermanella	0	0	0	0	0	0	0	0	0	14	0	0	0	0	13	0	k__Bacteria;p__Proteobacteria;c__Gammaproteobacteria;o__Oceanospirillales;f__Saccharospirillaceae;g__Bermanella;
Lachnospiraceae_NK4B4_group	0	0	6	14	7	0	0	0	6	6	0	0	0	0	0	0	k__Bacteria;p__Firmicutes;c__Clostridia;o__Lachnospirales;f__Lachnospiraceae;g__Lachnospiraceae_NK4B4_group;
Fusibacter	0	0	0	0	0	0	0	0	0	0	0	0	0	0	0	0	k__Bacteria;p__Firmicutes;c__Clostridia;o__Peptostreptococcales-Tissierellales;f__Fusibacteraceae;g__Fusibacter;
Chromohalobacter	0	0	0	0	0	0	0	0	0	8	0	0	0	0	13	0	k__Bacteria;p__Proteobacteria;c__Gammaproteobacteria;o__Oceanospirillales;f__Halomonadaceae;g__Chromohalobacter;
Saccharofermentans	0	0	0	0	0	0	0	0	0	0	0	0	0	0	0	0	k__Bacteria;p__Firmicutes;c__Clostridia;o__Clostridia;f__Hungateiclostridiaceae;g__Saccharofermentans;
Haematobacter	0	0	0	0	0	0	0	0	0	0	0	0	0	0	0	0	k__Bacteria;p__Proteobacteria;c__Alphaproteobacteria;o__Rhodobacterales;f__Rhodobacteraceae;g__Haematobacter;
Parvibacter	6	4	13	6	0	0	0	5	8	0	0	0	0	0	0	0	k__Bacteria;p__Actinobacteriota;c__Coriobacteriia;o__Coriobacteriales;f__Eggerthellaceae;g__Parvibacter;
Geobacter	0	0	0	0	0	0	0	0	0	0	0	0	0	0	0	0	k__Bacteria;p__Desulfobacterota;c__Desulfuromonadia;o__Geobacterales;f__Geobacteraceae;g__Geobacter;
Malaciobacter	0	0	0	0	0	0	0	0	0	12	0	0	0	0	11	0	k__Bacteria;p__Campilobacterota;c__Campylobacteria;o__Campylobacterales;f__Arcobacteraceae;g__Malaciobacter;
Thalassolituus	0	0	0	0	0	0	0	0	0	8	0	0	0	0	12	0	k__Bacteria;p__Proteobacteria;c__Gammaproteobacteria;o__Oceanospirillales;f__Saccharospirillaceae;g__Thalassolituus;
Sulfurimonas	0	0	0	0	0	0	0	0	0	0	0	0	0	0	0	0	k__Bacteria;p__Campilobacterota;c__Campylobacteria;o__Campylobacterales;f__Sulfurimonadaceae;g__Sulfurimonas;
Amaricoccus	0	0	0	0	0	0	0	0	0	0	0	0	0	0	12	0	k__Bacteria;p__Proteobacteria;c__Alphaproteobacteria;o__Rhodobacterales;f__Rhodobacteraceae;g__Amaricoccus;
Parvularcula	0	0	0	0	0	0	0	12	0	0	0	0	6	0	0	0	k__Bacteria;p__Proteobacteria;c__Alphaproteobacteria;o__Caulobacterales;f__Parvularculaceae;g__Parvularcula;
Deep_Sea_Euryarchaeotic_Group(DSEG)	0	0	0	0	0	12	0	0	2	0	0	0	0	2	0	0	k__Archaea;p__Aenigmarchaeota;c__Deep_Sea_Euryarchaeotic_Group(DSEG);o__Deep_Sea_Euryarchaeotic_Group(DSEG);f__Deep_Sea_Euryarchaeotic_Group(DSEG);g__Deep_Sea_Euryarchaeotic_Group(DSEG);
Massilia	0	3	0	0	12	0	0	0	0	0	0	0	0	0	0	0	k__Bacteria;p__Proteobacteria;c__Gammaproteobacteria;o__Burkholderiales;f__Oxalobacteraceae;g__Massilia;
Tyzzerella	0	8	4	0	0	0	0	5	7	2	12	0	0	0	0	3	k__Bacteria;p__Firmicutes;c__Clostridia;o__Lachnospirales;f__Lachnospiraceae;g__Tyzzerella;
Aerococcus	0	0	0	0	0	12	0	0	0	0	0	0	0	0	0	0	k__Bacteria;p__Firmicutes;c__Bacilli;o__Lactobacillales;f__Aerococcaceae;g__Aerococcus;
Defluviitaleaceae_UCG-011	5	3	7	6	8	0	0	5	9	4	5	0	4	7	4	0	k__Bacteria;p__Firmicutes;c__Clostridia;o__Lachnospirales;f__Defluviitaleaceae;g__Defluviitaleaceae_UCG-011;
RB41	0	0	0	0	0	0	0	0	0	0	0	0	0	0	0	0	k__Bacteria;p__Acidobacteriota;c__Blastocatellia;o__Pyrinomonadales;f__Pyrinomonadaceae;g__RB41;
Syntrophus	0	0	0	0	0	0	0	0	0	0	0	0	0	0	0	0	k__Bacteria;p__Desulfobacterota;c__Syntrophia;o__Syntrophales;f__Syntrophaceae;g__Syntrophus;
Brevundimonas	0	0	0	0	0	0	0	0	0	5	0	0	0	0	2	0	k__Bacteria;p__Proteobacteria;c__Alphaproteobacteria;o__Caulobacterales;f__Caulobacteraceae;g__Brevundimonas;
Asteroleplasma	0	0	0	8	10	0	6	0	11	0	0	0	0	10	0	0	k__Bacteria;p__Firmicutes;c__Bacilli;o__Erysipelotrichales;f__Erysipelatoclostridiaceae;g__Asteroleplasma;
Sutterella	0	4	0	0	3	2	0	5	4	0	10	0	5	0	2	0	k__Bacteria;p__Proteobacteria;c__Gammaproteobacteria;o__Burkholderiales;f__Sutterellaceae;g__Sutterella;
RBG-16-55-12	0	0	0	0	0	0	0	0	0	0	0	0	0	0	0	0	k__Bacteria;p__Actinobacteriota;c__RBG-16-55-12;o__RBG-16-55-12;f__RBG-16-55-12;g__RBG-16-55-12;
Sva0996_marine_group	0	0	0	0	0	0	0	0	0	10	0	0	0	0	7	0	k__Bacteria;p__Actinobacteriota;c__Acidimicrobiia;o__Microtrichales;f__Microtrichaceae;g__Sva0996_marine_group;
HN-HF0106	0	0	0	0	0	0	0	0	0	0	0	0	0	0	0	0	k__Bacteria;p__Firmicutes;c__Clostridia;o__Clostridia;f__Hungateiclostridiaceae;g__HN-HF0106;
Litorilituus	0	0	0	0	0	0	0	0	0	10	0	0	0	0	3	0	k__Bacteria;p__Proteobacteria;c__Gammaproteobacteria;o__Alteromonadales;f__Colwelliaceae;g__Litorilituus;
Desulfobacca	0	0	0	0	0	0	0	0	0	0	0	0	0	0	0	0	k__Bacteria;p__Desulfobacterota;c__Desulfobaccia;o__Desulfobaccales;f__Desulfobaccaceae;g__Desulfobacca;
Sulfurovum	0	0	0	0	0	0	0	0	0	0	0	0	0	0	0	0	k__Bacteria;p__Campilobacterota;c__Campylobacteria;o__Campylobacterales;f__Sulfurovaceae;g__Sulfurovum;
BD2-11_terrestrial_group	0	0	0	0	0	0	0	0	0	10	0	0	0	0	5	0	k__Bacteria;p__Gemmatimonadota;c__BD2-11_terrestrial_group;o__BD2-11_terrestrial_group;f__BD2-11_terrestrial_group;g__BD2-11_terrestrial_group;
Harryflintia	0	0	3	0	0	3	3	1	4	0	0	5	0	0	10	6	k__Bacteria;p__Firmicutes;c__Clostridia;o__Oscillospirales;f__Ruminococcaceae;g__Harryflintia;
Neisseria	0	0	0	0	0	6	0	0	0	0	0	0	0	0	0	0	k__Bacteria;p__Proteobacteria;c__Gammaproteobacteria;o__Burkholderiales;f__Neisseriaceae;g__Neisseria;
Paludibacter	0	0	0	0	0	0	0	0	0	0	0	0	0	0	0	0	k__Bacteria;p__Bacteroidota;c__Bacteroidia;o__Bacteroidales;f__Paludibacteraceae;g__Paludibacter;
Maritalea	0	0	0	0	10	0	0	0	0	0	0	0	0	0	0	0	k__Bacteria;p__Proteobacteria;c__Alphaproteobacteria;o__Rhizobiales;f__Devosiaceae;g__Maritalea;
Chryseobacterium	0	0	0	0	0	10	0	0	0	0	0	0	0	0	0	0	k__Bacteria;p__Bacteroidota;c__Bacteroidia;o__Flavobacteriales;f__Weeksellaceae;g__Chryseobacterium;
Oricola	0	0	0	0	0	0	0	5	0	6	0	0	9	0	0	0	k__Bacteria;p__Proteobacteria;c__Alphaproteobacteria;o__Rhizobiales;f__Rhizobiaceae;g__Oricola;
Candidatus_Stoquefichus	0	0	0	0	0	0	6	0	0	0	0	9	0	0	0	0	k__Bacteria;p__Firmicutes;c__Bacilli;o__Erysipelotrichales;f__Erysipelatoclostridiaceae;g__Candidatus_Stoquefichus;
Crenothrix	0	0	0	0	0	0	0	0	0	0	0	0	0	0	0	0	k__Bacteria;p__Proteobacteria;c__Gammaproteobacteria;o__Methylococcales;f__Methylomonadaceae;g__Crenothrix;
Pantoea	0	0	0	0	0	0	0	0	0	0	0	0	0	0	0	0	k__Bacteria;p__Proteobacteria;c__Gammaproteobacteria;o__Enterobacterales;f__Erwiniaceae;g__Pantoea;
Kiloniella	0	0	0	0	0	0	0	0	0	9	0	0	0	0	6	0	k__Bacteria;p__Proteobacteria;c__Alphaproteobacteria;o__Kiloniellales;f__Kiloniellaceae;g__Kiloniella;
Micrococcus	0	0	0	0	0	0	0	0	0	2	0	0	0	0	0	0	k__Bacteria;p__Actinobacteriota;c__Actinobacteria;o__Micrococcales;f__Micrococcaceae;g__Micrococcus;
Methylobacter	0	0	0	0	0	0	0	0	0	0	0	0	0	0	0	0	k__Bacteria;p__Proteobacteria;c__Gammaproteobacteria;o__Methylococcales;f__Methylomonadaceae;g__Methylobacter;
Coriobacteriaceae_UCG-003	0	0	0	0	9	0	0	0	0	0	0	0	0	0	0	0	k__Bacteria;p__Actinobacteriota;c__Coriobacteriia;o__Coriobacteriales;f__Atopobiaceae;g__Coriobacteriaceae_UCG-003;
Aquabacterium	0	0	0	0	0	0	0	0	0	0	0	0	0	0	0	0	k__Bacteria;p__Proteobacteria;c__Gammaproteobacteria;o__Burkholderiales;f__Comamonadaceae;g__Aquabacterium;
Flavobacterium	0	0	0	0	0	9	0	0	0	0	0	0	0	0	0	0	k__Bacteria;p__Bacteroidota;c__Bacteroidia;o__Flavobacteriales;f__Flavobacteriaceae;g__Flavobacterium;
Photobacterium	0	0	0	0	0	0	0	9	0	0	0	0	0	0	0	0	k__Bacteria;p__Proteobacteria;c__Gammaproteobacteria;o__Vibrionales;f__Vibrionaceae;g__Photobacterium;
Marivita	0	0	0	0	0	0	0	8	0	7	0	0	9	0	0	0	k__Bacteria;p__Proteobacteria;c__Alphaproteobacteria;o__Rhodobacterales;f__Rhodobacteraceae;g__Marivita;
Leptotrichia	0	0	0	0	0	0	0	0	0	0	0	0	0	0	0	0	k__Bacteria;p__Fusobacteriota;c__Fusobacteriia;o__Fusobacteriales;f__Leptotrichiaceae;g__Leptotrichia;
Roseococcus	0	0	0	0	0	0	0	0	0	0	0	0	0	0	0	0	k__Bacteria;p__Proteobacteria;c__Alphaproteobacteria;o__Acetobacterales;f__Acetobacteraceae;g__Roseococcus;
Acidaminococcus	0	0	0	0	8	8	0	0	0	0	0	0	0	0	0	0	k__Bacteria;p__Firmicutes;c__Negativicutes;o__Acidaminococcales;f__Acidaminococcaceae;g__Acidaminococcus;
Phyllobacterium	0	0	0	0	0	0	0	0	0	0	0	0	0	0	0	0	k__Bacteria;p__Proteobacteria;c__Alphaproteobacteria;o__Rhizobiales;f__Rhizobiaceae;g__Phyllobacterium;
Edaphobaculum	0	0	0	0	0	0	0	6	0	8	0	0	0	0	8	0	k__Bacteria;p__Bacteroidota;c__Bacteroidia;o__Chitinophagales;f__Chitinophagaceae;g__Edaphobaculum;
Eggerthella	0	0	0	0	0	8	0	0	0	0	0	0	0	0	0	6	k__Bacteria;p__Actinobacteriota;c__Coriobacteriia;o__Coriobacteriales;f__Eggerthellaceae;g__Eggerthella;
Aminicenantales	0	0	0	0	0	0	0	0	0	0	0	0	0	0	0	0	k__Bacteria;p__Acidobacteriota;c__Aminicenantia;o__Aminicenantales;f__Aminicenantales;g__Aminicenantales;
Butyricimonas	0	0	0	0	0	0	8	0	0	0	0	5	0	6	6	0	k__Bacteria;p__Bacteroidota;c__Bacteroidia;o__Bacteroidales;f__Marinifilaceae;g__Butyricimonas;
Arenimonas	0	0	0	0	0	0	0	0	0	0	0	0	0	0	0	0	k__Bacteria;p__Proteobacteria;c__Gammaproteobacteria;o__Xanthomonadales;f__Xanthomonadaceae;g__Arenimonas;
Blastococcus	0	0	0	0	0	0	0	0	0	0	0	0	0	0	0	0	k__Bacteria;p__Actinobacteriota;c__Actinobacteria;o__Frankiales;f__Geodermatophilaceae;g__Blastococcus;
Cohaesibacter	0	0	0	0	0	0	0	0	0	8	0	0	0	0	0	0	k__Bacteria;p__Proteobacteria;c__Alphaproteobacteria;o__Rhizobiales;f__Rhizobiaceae;g__Cohaesibacter;
MB-A2-108	0	0	0	0	0	0	0	0	0	0	0	0	0	0	0	0	k__Bacteria;p__Actinobacteriota;c__MB-A2-108;o__MB-A2-108;f__MB-A2-108;g__MB-A2-108;
Polyangium	0	0	0	0	0	0	0	0	0	0	0	0	0	0	0	0	k__Bacteria;p__Myxococcota;c__Polyangia;o__Polyangiales;f__Polyangiaceae;g__Polyangium;
Mesoflavibacter	0	0	0	0	0	0	0	8	0	0	0	0	0	0	0	0	k__Bacteria;p__Bacteroidota;c__Bacteroidia;o__Flavobacteriales;f__Flavobacteriaceae;g__Mesoflavibacter;
Psychromonas	0	0	0	0	8	0	0	0	0	0	0	0	0	0	0	0	k__Bacteria;p__Proteobacteria;c__Gammaproteobacteria;o__Alteromonadales;f__Psychromonadaceae;g__Psychromonas;
DTU089	0	0	0	0	0	6	0	0	0	0	0	0	0	0	0	0	k__Bacteria;p__Firmicutes;c__Clostridia;o__Oscillospirales;f__Ruminococcaceae;g__DTU089;
Terasakiella	0	0	0	0	0	0	0	0	0	8	0	0	0	0	0	0	k__Bacteria;p__Proteobacteria;c__Alphaproteobacteria;o__Rhodospirillales;f__Terasakiellaceae;g__Terasakiella;
Peptostreptococcus	0	0	0	0	0	0	0	0	0	0	0	0	0	0	0	0	k__Bacteria;p__Firmicutes;c__Clostridia;o__Peptostreptococcales-Tissierellales;f__Peptostreptococcaceae;g__Peptostreptococcus;
Ellin6067	0	0	0	0	0	0	0	0	0	0	0	0	0	0	0	0	k__Bacteria;p__Proteobacteria;c__Gammaproteobacteria;o__Burkholderiales;f__Nitrosomonadaceae;g__Ellin6067;
Acidaminobacter	0	0	0	0	0	0	0	0	0	0	0	0	0	0	0	0	k__Bacteria;p__Firmicutes;c__Clostridia;o__Peptostreptococcales-Tissierellales;f__Acidaminobacteraceae;g__Acidaminobacter;
Lentimicrobiaceae	0	0	0	0	0	0	0	0	0	0	0	0	0	0	0	0	k__Bacteria;p__Bacteroidota;c__Bacteroidia;o__Sphingobacteriales;f__Lentimicrobiaceae;g__Lentimicrobiaceae;
Pseudohongiella	0	0	0	0	0	0	0	0	0	7	0	0	0	0	4	0	k__Bacteria;p__Proteobacteria;c__Gammaproteobacteria;o__Oceanospirillales;f__Pseudohongiellaceae;g__Pseudohongiella;
Winogradskyella	0	0	0	0	0	0	0	5	0	0	0	0	7	0	0	0	k__Bacteria;p__Bacteroidota;c__Bacteroidia;o__Flavobacteriales;f__Flavobacteriaceae;g__Winogradskyella;
Brevibacillus	0	0	0	0	0	0	0	0	0	0	0	0	0	0	0	0	k__Bacteria;p__Firmicutes;c__Bacilli;o__Brevibacillales;f__Brevibacillaceae;g__Brevibacillus;
Labrenzia	0	0	0	0	0	0	0	0	0	0	0	0	7	0	0	0	k__Bacteria;p__Proteobacteria;c__Alphaproteobacteria;o__Rhizobiales;f__Stappiaceae;g__Labrenzia;
Gallionella	0	0	0	0	0	0	0	0	0	0	0	0	0	0	0	0	k__Bacteria;p__Proteobacteria;c__Gammaproteobacteria;o__Burkholderiales;f__Gallionellaceae;g__Gallionella;
Methyloligellaceae	0	0	0	0	0	0	0	0	0	0	0	0	0	0	0	0	k__Bacteria;p__Proteobacteria;c__Alphaproteobacteria;o__Rhizobiales;f__Methyloligellaceae;g__Methyloligellaceae;
Yangia	0	0	0	0	0	0	0	7	0	0	0	0	0	0	0	0	k__Bacteria;p__Proteobacteria;c__Alphaproteobacteria;o__Rhodobacterales;f__Rhodobacteraceae;g__Yangia;
Methylophilus	0	0	0	0	5	0	0	0	4	0	0	0	0	7	0	0	k__Bacteria;p__Proteobacteria;c__Gammaproteobacteria;o__Burkholderiales;f__Methylophilaceae;g__Methylophilus;
Alicyclobacillus	0	0	0	0	0	0	0	0	7	0	0	0	0	0	0	0	k__Bacteria;p__Firmicutes;c__Bacilli;o__Alicyclobacillales;f__Alicyclobacillaceae;g__Alicyclobacillus;
Reinekea	0	0	0	0	0	0	0	3	0	7	0	0	2	0	7	0	k__Bacteria;p__Proteobacteria;c__Gammaproteobacteria;o__Oceanospirillales;f__Saccharospirillaceae;g__Reinekea;
Gordonibacter	0	0	0	0	0	0	7	0	0	0	0	7	0	0	0	0	k__Bacteria;p__Actinobacteriota;c__Coriobacteriia;o__Coriobacteriales;f__Eggerthellaceae;g__Gordonibacter;
Hydrogenophilus	0	0	0	0	0	0	0	0	0	0	0	0	0	0	0	0	k__Bacteria;p__Proteobacteria;c__Gammaproteobacteria;o__Burkholderiales;f__Hydrogenophilaceae;g__Hydrogenophilus;
Anaerofilum	0	0	1	3	0	0	0	0	0	0	0	0	0	7	4	2	k__Bacteria;p__Firmicutes;c__Clostridia;o__Oscillospirales;f__Ruminococcaceae;g__Anaerofilum;
GOUTA6	0	0	0	0	0	0	0	0	0	0	0	0	0	0	0	0	k__Bacteria;p__Proteobacteria;c__Gammaproteobacteria;o__Burkholderiales;f__Nitrosomonadaceae;g__GOUTA6;
Hydrotalea	0	0	0	0	0	0	0	0	0	0	0	0	0	0	0	0	k__Bacteria;p__Bacteroidota;c__Bacteroidia;o__Chitinophagales;f__Chitinophagaceae;g__Hydrotalea;
Holdemania	0	0	0	0	0	0	0	0	0	0	0	0	0	0	0	6	k__Bacteria;p__Firmicutes;c__Bacilli;o__Erysipelotrichales;f__Erysipelotrichaceae;g__Holdemania;
Methylotenera	0	0	0	0	0	0	0	0	0	0	0	0	0	0	0	0	k__Bacteria;p__Proteobacteria;c__Gammaproteobacteria;o__Burkholderiales;f__Methylophilaceae;g__Methylotenera;
Rhodoplanes	0	0	0	0	0	0	0	0	0	0	0	0	0	0	0	0	k__Bacteria;p__Proteobacteria;c__Alphaproteobacteria;o__Rhizobiales;f__Xanthobacteraceae;g__Rhodoplanes;
A4b	0	0	0	0	0	0	0	0	0	0	0	0	0	0	6	0	k__Bacteria;p__Chloroflexi;c__Anaerolineae;o__SBR1031;f__A4b;g__A4b;
Ferribacterium	0	0	0	0	0	0	0	0	0	0	0	0	0	0	0	0	k__Bacteria;p__Proteobacteria;c__Gammaproteobacteria;o__Burkholderiales;f__Rhodocyclaceae;g__Ferribacterium;
Caldisericum	0	0	0	0	0	0	0	0	0	0	0	0	0	0	0	0	k__Bacteria;p__Caldisericota;c__Caldisericia;o__Caldisericales;f__Caldisericaceae;g__Caldisericum;
env.OPS_17	0	0	0	0	0	0	0	0	0	0	0	0	0	0	0	0	k__Bacteria;p__Bacteroidota;c__Bacteroidia;o__Sphingobacteriales;f__env.OPS_17;g__env.OPS_17;
Paludicola	0	0	0	0	1	0	5	0	0	0	0	0	0	0	0	6	k__Bacteria;p__Firmicutes;c__Clostridia;o__Oscillospirales;f__Ruminococcaceae;g__Paludicola;
Thermoanaerobacterium	0	0	0	0	0	0	0	0	6	0	0	0	0	0	0	0	k__Bacteria;p__Firmicutes;c__Thermoanaerobacteria;o__Thermoanaerobacterales;f__Family_III;g__Thermoanaerobacterium;
Microbacterium	0	0	0	0	0	0	0	0	0	6	0	0	0	0	6	0	k__Bacteria;p__Actinobacteriota;c__Actinobacteria;o__Micrococcales;f__Microbacteriaceae;g__Microbacterium;
Gemmatimonas	0	0	0	0	0	0	0	0	0	0	0	0	0	0	0	0	k__Bacteria;p__Gemmatimonadota;c__Gemmatimonadetes;o__Gemmatimonadales;f__Gemmatimonadaceae;g__Gemmatimonas;
Vicinamibacteraceae	0	0	0	0	0	0	0	0	0	0	0	0	0	0	0	0	k__Bacteria;p__Acidobacteriota;c__Vicinamibacteria;o__Vicinamibacterales;f__Vicinamibacteraceae;g__Vicinamibacteraceae;
Haemophilus	0	6	0	0	0	1	0	0	0	0	0	0	0	0	0	0	k__Bacteria;p__Proteobacteria;c__Gammaproteobacteria;o__Pasteurellales;f__Pasteurellaceae;g__Haemophilus;
Lachnospiraceae_UCG-003	0	0	4	0	0	0	0	0	0	0	0	0	0	0	6	0	k__Bacteria;p__Firmicutes;c__Clostridia;o__Lachnospirales;f__Lachnospiraceae;g__Lachnospiraceae_UCG-003;
Sellimonas	0	0	0	0	0	0	0	0	0	0	0	0	0	0	0	0	k__Bacteria;p__Firmicutes;c__Clostridia;o__Lachnospirales;f__Lachnospiraceae;g__Sellimonas;
Senegalimassilia	0	0	0	0	5	0	3	0	5	0	0	0	0	2	0	0	k__Bacteria;p__Actinobacteriota;c__Coriobacteriia;o__Coriobacteriales;f__Eggerthellaceae;g__Senegalimassilia;
SJA-28	0	0	0	0	0	0	0	0	0	0	0	0	0	0	0	0	k__Bacteria;p__Bacteroidota;c__SJA-28;o__SJA-28;f__SJA-28;g__SJA-28;
Candidatus_Aquiluna	0	0	0	0	0	0	0	0	0	0	0	0	0	5	0	0	k__Bacteria;p__Actinobacteriota;c__Actinobacteria;o__Micrococcales;f__Microbacteriaceae;g__Candidatus_Aquiluna;
Kordia	0	0	0	0	5	0	0	0	0	0	0	0	0	0	0	0	k__Bacteria;p__Bacteroidota;c__Bacteroidia;o__Flavobacteriales;f__Flavobacteriaceae;g__Kordia;
Peptoniphilus	0	0	0	0	0	0	0	0	0	0	0	0	0	0	0	0	k__Bacteria;p__Firmicutes;c__Clostridia;o__Peptostreptococcales-Tissierellales;f__Peptostreptococcales-Tissierellales;g__Peptoniphilus;
Marvinbryantia	0	3	0	0	0	0	0	0	0	0	4	2	0	4	0	0	k__Bacteria;p__Firmicutes;c__Clostridia;o__Lachnospirales;f__Lachnospiraceae;g__Marvinbryantia;
Thauera	0	0	0	0	0	0	0	0	0	0	0	0	0	0	0	0	k__Bacteria;p__Proteobacteria;c__Gammaproteobacteria;o__Burkholderiales;f__Rhodocyclaceae;g__Thauera;
Mitsuokella	0	0	0	0	5	0	0	0	0	0	0	0	0	0	0	0	k__Bacteria;p__Firmicutes;c__Negativicutes;o__Veillonellales-Selenomonadales;f__Selenomonadaceae;g__Mitsuokella;
Olsenella	0	0	0	0	0	0	0	2	0	0	0	0	5	0	0	0	k__Bacteria;p__Actinobacteriota;c__Coriobacteriia;o__Coriobacteriales;f__Atopobiaceae;g__Olsenella;
Sphingobium	0	0	0	0	0	0	0	5	0	0	0	0	0	0	0	0	k__Bacteria;p__Proteobacteria;c__Alphaproteobacteria;o__Sphingomonadales;f__Sphingomonadaceae;g__Sphingobium;
IMCC26207	0	0	0	0	0	0	0	0	0	5	0	0	0	0	0	0	k__Bacteria;p__Actinobacteriota;c__Acidimicrobiia;o__Microtrichales;f__Microtrichaceae;g__IMCC26207;
AB1	0	0	0	0	0	0	0	5	0	4	0	0	0	0	0	0	k__Bacteria;p__Proteobacteria;c__Alphaproteobacteria;o__Rickettsiales;f__AB1;g__AB1;
Carboxylicivirga	0	0	0	0	0	0	0	0	0	4	0	0	0	0	5	0	k__Bacteria;p__Bacteroidota;c__Bacteroidia;o__Bacteroidales;f__Marinilabiliaceae;g__Carboxylicivirga;
SM2D12	0	0	0	0	0	0	0	0	0	3	0	0	0	0	5	0	k__Bacteria;p__Proteobacteria;c__Alphaproteobacteria;o__Rickettsiales;f__SM2D12;g__SM2D12;
Thiobacillus	0	0	0	0	0	0	0	0	0	0	0	0	0	0	0	0	k__Bacteria;p__Proteobacteria;c__Gammaproteobacteria;o__Burkholderiales;f__Hydrogenophilaceae;g__Thiobacillus;
Sumerlaea	0	0	0	0	0	0	0	0	0	0	0	0	0	0	0	0	k__Bacteria;p__Sumerlaeota;c__Sumerlaeia;o__Sumerlaeales;f__Sumerlaeaceae;g__Sumerlaea;
Neptunomonas	0	0	0	0	0	0	0	0	0	5	0	0	0	0	0	0	k__Bacteria;p__Proteobacteria;c__Gammaproteobacteria;o__Oceanospirillales;f__Nitrincolaceae;g__Neptunomonas;
Marinifilum	0	0	0	0	0	0	0	0	0	4	0	0	0	0	0	0	k__Bacteria;p__Bacteroidota;c__Bacteroidia;o__Bacteroidales;f__Marinifilaceae;g__Marinifilum;
Glaciecola	0	0	0	0	0	0	0	0	0	4	0	0	0	0	4	0	k__Bacteria;p__Proteobacteria;c__Gammaproteobacteria;o__Alteromonadales;f__Alteromonadaceae;g__Glaciecola;
Bosea	0	0	0	0	0	0	0	0	0	0	0	0	0	0	0	0	k__Bacteria;p__Proteobacteria;c__Alphaproteobacteria;o__Rhizobiales;f__Beijerinckiaceae;g__Bosea;
Parapusillimonas	0	0	0	0	0	0	0	0	0	0	0	0	0	0	0	0	k__Bacteria;p__Proteobacteria;c__Gammaproteobacteria;o__Burkholderiales;f__Alcaligenaceae;g__Parapusillimonas;
Muricauda	0	0	0	0	0	0	0	0	0	4	0	0	0	0	0	0	k__Bacteria;p__Bacteroidota;c__Bacteroidia;o__Flavobacteriales;f__Flavobacteriaceae;g__Muricauda;
Erysipelotrichaceae_UCG-006	0	0	0	0	0	0	0	0	4	0	0	0	0	4	0	0	k__Bacteria;p__Firmicutes;c__Bacilli;o__Erysipelotrichales;f__Erysipelotrichaceae;g__Erysipelotrichaceae_UCG-006;
Lachnoanaerobaculum	0	0	0	0	0	0	0	0	0	0	0	0	0	0	0	0	k__Bacteria;p__Firmicutes;c__Clostridia;o__Lachnospirales;f__Lachnospiraceae;g__Lachnoanaerobaculum;
Allisonella	0	0	0	0	0	0	0	0	0	0	0	0	0	0	0	0	k__Bacteria;p__Firmicutes;c__Negativicutes;o__Veillonellales-Selenomonadales;f__Veillonellaceae;g__Allisonella;
Anoxybacillus	0	0	0	0	0	4	0	0	0	0	0	0	0	0	0	0	k__Bacteria;p__Firmicutes;c__Bacilli;o__Bacillales;f__Bacillaceae;g__Anoxybacillus;
Moryella	0	0	0	0	2	3	0	0	2	0	3	3	0	0	0	0	k__Bacteria;p__Firmicutes;c__Clostridia;o__Lachnospirales;f__Lachnospiraceae;g__Moryella;
Sarcina	4	0	0	0	0	0	0	0	0	0	0	0	0	0	0	0	k__Bacteria;p__Firmicutes;c__Clostridia;o__Clostridiales;f__Clostridiaceae;g__Sarcina;
Haliea	0	0	0	0	0	0	0	0	0	3	0	0	0	0	4	0	k__Bacteria;p__Proteobacteria;c__Gammaproteobacteria;o__Cellvibrionales;f__Halieaceae;g__Haliea;
Howardella	0	0	0	0	4	0	0	0	0	0	3	1	0	0	0	0	k__Bacteria;p__Firmicutes;c__Clostridia;o__Lachnospirales;f__Lachnospiraceae;g__Howardella;
PHOS-HE36	0	0	0	0	0	0	0	0	0	0	0	0	0	0	0	0	k__Bacteria;p__Bacteroidota;c__Ignavibacteria;o__Ignavibacteriales;f__PHOS-HE36;g__PHOS-HE36;
SC-I-84	0	0	0	0	0	0	0	0	0	0	0	0	0	0	0	0	k__Bacteria;p__Proteobacteria;c__Gammaproteobacteria;o__Burkholderiales;f__SC-I-84;g__SC-I-84;
Sva0485	0	0	0	0	0	0	0	0	0	0	0	0	0	0	0	0	k__Bacteria;p__Sva0485;c__Sva0485;o__Sva0485;f__Sva0485;g__Sva0485;
Dysgonomonas	0	0	0	0	0	0	0	0	0	0	0	0	0	0	0	0	k__Bacteria;p__Bacteroidota;c__Bacteroidia;o__Bacteroidales;f__Dysgonomonadaceae;g__Dysgonomonas;
Oceanospirillum	0	0	0	0	0	0	0	0	0	4	0	0	0	0	0	0	k__Bacteria;p__Proteobacteria;c__Gammaproteobacteria;o__Oceanospirillales;f__Oceanospirillaceae;g__Oceanospirillum;
WCHB1-81	0	0	0	0	0	0	0	0	0	0	0	0	0	0	0	0	k__Bacteria;p__Actinobacteriota;c__WCHB1-81;o__WCHB1-81;f__WCHB1-81;g__WCHB1-81;
Halarcobacter	0	0	0	0	0	0	0	0	0	4	0	0	0	0	0	0	k__Bacteria;p__Campilobacterota;c__Campylobacteria;o__Campylobacterales;f__Arcobacteraceae;g__Halarcobacter;
CHKCI001	0	0	0	0	0	0	0	0	0	0	0	0	0	0	0	0	k__Bacteria;p__Firmicutes;c__Clostridia;o__Lachnospirales;f__Lachnospiraceae;g__CHKCI001;
Sideroxydans	0	0	0	0	0	0	0	0	0	0	0	0	0	0	0	0	k__Bacteria;p__Proteobacteria;c__Gammaproteobacteria;o__Burkholderiales;f__Gallionellaceae;g__Sideroxydans;
Clostridium_methylpentosum_group	0	0	0	0	0	0	0	0	0	0	3	0	0	0	0	0	k__Bacteria;p__Firmicutes;c__Clostridia;o__Oscillospirales;f__Clostridium_methylpentosum_group;g__Clostridium_methylpentosum_group;
Woesearchaeales	0	0	0	0	0	0	0	0	0	0	0	0	0	0	0	0	k__Archaea;p__Nanoarchaeota;c__Nanoarchaeia;o__Woesearchaeales;f__Woesearchaeales;g__Woesearchaeales;
Pleomorphomonas	0	0	0	0	0	0	0	0	0	0	0	0	0	0	0	0	k__Bacteria;p__Proteobacteria;c__Alphaproteobacteria;o__Rhizobiales;f__Pleomorphomonadaceae;g__Pleomorphomonas;
Subgroup_7	0	0	0	0	0	0	0	0	0	0	0	0	0	0	0	0	k__Bacteria;p__Acidobacteriota;c__Holophagae;o__Subgroup_7;f__Subgroup_7;g__Subgroup_7;
Coxiella	0	0	0	0	0	0	0	0	0	3	0	0	0	0	0	0	k__Bacteria;p__Proteobacteria;c__Gammaproteobacteria;o__Coxiellales;f__Coxiellaceae;g__Coxiella;
Cupriavidus	0	0	0	0	0	0	0	0	0	0	0	0	0	0	0	0	k__Bacteria;p__Proteobacteria;c__Gammaproteobacteria;o__Burkholderiales;f__Burkholderiaceae;g__Cupriavidus;
Oleiphilus	0	0	0	0	0	0	0	0	0	3	0	0	0	0	0	0	k__Bacteria;p__Proteobacteria;c__Gammaproteobacteria;o__Oceanospirillales;f__Oleiphilaceae;g__Oleiphilus;
Rikenella	0	3	0	0	0	0	0	3	0	0	0	0	0	0	0	0	k__Bacteria;p__Bacteroidota;c__Bacteroidia;o__Bacteroidales;f__Rikenellaceae;g__Rikenella;
FS118-23B-02	0	0	0	0	0	0	0	0	0	0	0	0	0	0	0	0	k__Bacteria;p__Actinobacteriota;c__Coriobacteriia;o__FS118-23B-02;f__FS118-23B-02;g__FS118-23B-02;
Lachnospiraceae_NK3A20_group	0	0	0	0	0	0	0	0	0	0	0	0	0	0	0	0	k__Bacteria;p__Firmicutes;c__Clostridia;o__Lachnospirales;f__Lachnospiraceae;g__Lachnospiraceae_NK3A20_group;
Slackia	0	0	0	0	0	0	0	0	3	0	0	0	0	0	0	0	k__Bacteria;p__Actinobacteriota;c__Coriobacteriia;o__Coriobacteriales;f__Eggerthellaceae;g__Slackia;
HTCC5015	0	0	0	0	2	2	0	0	0	0	0	0	0	0	0	0	k__Bacteria;p__Proteobacteria;c__Gammaproteobacteria;o__Arenicellales;f__Arenicellaceae;g__HTCC5015;
Christensenellaceae	0	0	0	0	2	0	0	0	0	0	0	0	0	0	2	0	k__Bacteria;p__Firmicutes;c__Clostridia;o__Christensenellales;f__Christensenellaceae;g__Christensenellaceae;
Others	7915	6737	7210	8463	7022	9695	9312	8420	11094	10592	9762	9043	7558	9509	10833	9698	Others

## Sheet: Table H
	5-hydroxyindole-treated group										Vehicle-treated group
Taxonomy	B.5HI.15	B.5HI.16	B.5HI.17	B.5HI.18	B.5HI.19	B.5HI.20	B.5HI.21	B.5HI.22	B.5HI.23	B.5HI.24	B.veh.10	B.veh.5	B.veh.6	B.veh.7	B.veh.8	B.veh.9	Tax_detail
Yersiniaceae	791	193	150	143	311	306	173	306	194	354	184	0	0	3	4	346	k__Bacteria;p__Proteobacteria;c__Gammaproteobacteria;o__Enterobacterales;f__Yersiniaceae;
Helicobacteraceae	354	403	294	305	484	474	553	510	341	378	322	130	49	64	43	617	k__Bacteria;p__Campilobacterota;c__Campylobacteria;o__Campylobacterales;f__Helicobacteraceae;
Prevotellaceae	5375	3701	5518	5798	3787	7549	6845	4826	8463	7671	4586	6582	3842	6016	6729	3948	k__Bacteria;p__Bacteroidota;c__Bacteroidia;o__Bacteroidales;f__Prevotellaceae;
Lachnospiraceae	4418	5575	4858	6235	6150	5873	5484	6579	5636	4485	7883	4579	5671	6345	4628	7053	k__Bacteria;p__Firmicutes;c__Clostridia;o__Lachnospirales;f__Lachnospiraceae;
Muribaculaceae	2776	3692	5350	2699	1888	1316	2166	1763	2002	2478	1345	3317	3883	3269	2702	2923	k__Bacteria;p__Bacteroidota;c__Bacteroidia;o__Bacteroidales;f__Muribaculaceae;
Ruminococcaceae	1249	2127	1437	1630	2037	1596	1740	1221	1126	1360	1837	1766	1861	1218	1531	1375	k__Bacteria;p__Firmicutes;c__Clostridia;o__Oscillospirales;f__Ruminococcaceae;
Peptostreptococcaceae	646	1341	440	465	613	509	467	657	524	540	648	605	804	588	725	661	k__Bacteria;p__Firmicutes;c__Clostridia;o__Peptostreptococcales-Tissierellales;f__Peptostreptococcaceae;
Oscillospiraceae	3171	2624	2279	2633	2627	1975	2436	2399	2161	2091	3139	2243	2431	2497	2896	3593	k__Bacteria;p__Firmicutes;c__Clostridia;o__Oscillospirales;f__Oscillospiraceae;
Erysipelotrichaceae	2304	2012	2272	936	2093	699	655	764	755	773	655	1934	1317	965	873	610	k__Bacteria;p__Firmicutes;c__Bacilli;o__Erysipelotrichales;f__Erysipelotrichaceae;
Lactobacillaceae	766	663	742	750	506	417	654	530	586	525	450	1149	944	873	882	475	k__Bacteria;p__Firmicutes;c__Bacilli;o__Lactobacillales;f__Lactobacillaceae;
Succinivibrionaceae	1465	507	440	993	715	489	1521	1324	515	422	1908	217	237	81	430	854	k__Bacteria;p__Proteobacteria;c__Gammaproteobacteria;o__Aeromonadales;f__Succinivibrionaceae;
Bacteroidaceae	232	653	328	596	413	204	632	366	478	505	471	493	308	362	420	737	k__Bacteria;p__Bacteroidota;c__Bacteroidia;o__Bacteroidales;f__Bacteroidaceae;
Vibrionaceae	0	0	0	0	33	17	0	82	2	1199	0	0	53	6	778	0	k__Bacteria;p__Proteobacteria;c__Gammaproteobacteria;o__Vibrionales;f__Vibrionaceae;
Eubacterium_coprostanoligenes_group	561	218	205	492	432	129	446	340	275	216	334	482	338	263	259	252	k__Bacteria;p__Firmicutes;c__Clostridia;o__Oscillospirales;f__Eubacterium_coprostanoligenes_group;
Flavobacteriaceae	0	0	0	0	669	806	0	416	0	57	0	0	292	0	47	0	k__Bacteria;p__Bacteroidota;c__Bacteroidia;o__Flavobacteriales;f__Flavobacteriaceae;
Clostridiaceae	74	605	56	68	83	139	84	89	72	77	39	130	167	164	71	58	k__Bacteria;p__Firmicutes;c__Clostridia;o__Clostridiales;f__Clostridiaceae;
Spirochaetaceae	130	147	78	398	98	66	151	424	480	92	338	100	138	665	455	410	k__Bacteria;p__Spirochaetota;c__Spirochaetia;o__Spirochaetales;f__Spirochaetaceae;
Rhodobacteraceae	0	7	0	0	501	558	0	653	0	410	0	0	546	1	355	0	k__Bacteria;p__Proteobacteria;c__Alphaproteobacteria;o__Rhodobacterales;f__Rhodobacteraceae;
Bifidobacteriaceae	68	98	123	60	167	180	85	109	71	62	105	601	563	232	78	114	k__Bacteria;p__Actinobacteriota;c__Actinobacteria;o__Bifidobacteriales;f__Bifidobacteriaceae;
Desulfovibrionaceae	370	385	289	466	303	259	596	400	302	342	479	289	303	229	382	561	k__Bacteria;p__Desulfobacterota;c__Desulfovibrionia;o__Desulfovibrionales;f__Desulfovibrionaceae;
Clostridia_UCG-014	98	242	373	177	332	135	244	125	205	414	306	257	130	183	337	306	k__Bacteria;p__Firmicutes;c__Clostridia;o__Clostridia_UCG-014;f__Clostridia_UCG-014;
Enterobacteriaceae	0	5	0	0	5	188	75	22	15	21	0	49	16	17	7	52	k__Bacteria;p__Proteobacteria;c__Gammaproteobacteria;o__Enterobacterales;f__Enterobacteriaceae;
Moraxellaceae	0	0	0	0	65	15	0	0	471	10	0	0	0	304	7	0	k__Bacteria;p__Proteobacteria;c__Gammaproteobacteria;o__Pseudomonadales;f__Moraxellaceae;
Veillonellaceae	203	39	108	229	165	466	153	240	93	45	422	129	184	71	52	108	k__Bacteria;p__Firmicutes;c__Negativicutes;o__Veillonellales-Selenomonadales;f__Veillonellaceae;
Sutterellaceae	122	52	109	52	72	33	66	48	76	80	41	117	137	75	56	84	k__Bacteria;p__Proteobacteria;c__Gammaproteobacteria;o__Burkholderiales;f__Sutterellaceae;
Rikenellaceae	249	76	142	172	220	256	158	107	111	248	75	116	109	88	150	283	k__Bacteria;p__Bacteroidota;c__Bacteroidia;o__Bacteroidales;f__Rikenellaceae;
Carnobacteriaceae	0	15	0	0	0	0	0	0	382	0	0	0	0	327	0	0	k__Bacteria;p__Firmicutes;c__Bacilli;o__Lactobacillales;f__Carnobacteriaceae;
Selenomonadaceae	370	238	146	314	174	192	315	335	160	139	283	167	180	248	129	238	k__Bacteria;p__Firmicutes;c__Negativicutes;o__Veillonellales-Selenomonadales;f__Selenomonadaceae;
Erysipelatoclostridiaceae	39	9	11	52	46	323	41	24	19	16	7	39	23	17	6	87	k__Bacteria;p__Firmicutes;c__Bacilli;o__Erysipelotrichales;f__Erysipelatoclostridiaceae;
Colwelliaceae	0	0	0	0	70	100	0	307	0	10	0	0	212	0	3	0	k__Bacteria;p__Proteobacteria;c__Gammaproteobacteria;o__Alteromonadales;f__Colwelliaceae;
Streptococcaceae	0	0	5	21	8	114	11	13	302	26	0	0	0	237	15	0	k__Bacteria;p__Firmicutes;c__Bacilli;o__Lactobacillales;f__Streptococcaceae;
Christensenellaceae	107	71	177	112	202	49	165	59	77	194	131	251	175	113	176	151	k__Bacteria;p__Firmicutes;c__Clostridia;o__Christensenellales;f__Christensenellaceae;
Atopobiaceae	98	74	100	88	64	57	52	60	56	55	33	153	264	123	37	27	k__Bacteria;p__Actinobacteriota;c__Coriobacteriia;o__Coriobacteriales;f__Atopobiaceae;
Butyricicoccaceae	217	232	162	155	196	167	173	228	168	176	252	135	190	218	220	197	k__Bacteria;p__Firmicutes;c__Clostridia;o__Oscillospirales;f__Butyricicoccaceae;
Eggerthellaceae	70	98	135	191	117	81	111	105	117	103	49	80	142	123	80	58	k__Bacteria;p__Actinobacteriota;c__Coriobacteriia;o__Coriobacteriales;f__Eggerthellaceae;
Comamonadaceae	2	9	1	0	28	29	0	13	2	0	0	0	7	0	0	0	k__Bacteria;p__Proteobacteria;c__Gammaproteobacteria;o__Burkholderiales;f__Comamonadaceae;
UCG-010	124	11	42	35	30	10	12	4	9	23	28	6	1	7	28	13	k__Bacteria;p__Firmicutes;c__Clostridia;o__Oscillospirales;f__UCG-010;
Acidaminococcaceae	0	22	0	0	8	8	147	0	0	0	0	146	0	0	0	6	k__Bacteria;p__Firmicutes;c__Negativicutes;o__Acidaminococcales;f__Acidaminococcaceae;
Nitrincolaceae	0	0	0	0	147	110	0	0	0	5	0	0	0	0	5	0	k__Bacteria;p__Proteobacteria;c__Gammaproteobacteria;o__Oceanospirillales;f__Nitrincolaceae;
Enterococcaceae	0	0	0	0	0	15	0	0	0	0	0	0	0	0	0	0	k__Bacteria;p__Firmicutes;c__Bacilli;o__Lactobacillales;f__Enterococcaceae;
Tannerellaceae	25	73	67	74	101	53	69	50	35	66	107	85	54	50	54	113	k__Bacteria;p__Bacteroidota;c__Bacteroidia;o__Bacteroidales;f__Tannerellaceae;
Saccharimonadaceae	22	27	30	128	52	14	23	26	21	14	22	17	22	27	19	51	k__Bacteria;p__Patescibacteria;c__Saccharimonadia;o__Saccharimonadales;f__Saccharimonadaceae;
JGI_0000069-P22	0	0	0	0	102	127	0	0	0	2	0	0	0	0	0	0	k__Bacteria;p__Patescibacteria;c__Gracilibacteria;o__JGI_0000069-P22;f__JGI_0000069-P22;
Monoglobaceae	49	48	51	92	72	14	53	36	47	27	70	43	74	53	32	83	k__Bacteria;p__Firmicutes;c__Clostridia;o__Monoglobales;f__Monoglobaceae;
Alteromonadaceae	0	0	0	0	86	118	0	12	0	4	0	0	0	0	4	0	k__Bacteria;p__Proteobacteria;c__Gammaproteobacteria;o__Alteromonadales;f__Alteromonadaceae;
Burkholderiaceae	0	0	0	0	0	0	0	8	75	114	0	0	0	69	81	0	k__Bacteria;p__Proteobacteria;c__Gammaproteobacteria;o__Burkholderiales;f__Burkholderiaceae;
Corynebacteriaceae	0	19	0	0	0	16	0	27	103	0	0	0	30	62	0	0	k__Bacteria;p__Actinobacteriota;c__Actinobacteria;o__Corynebacteriales;f__Corynebacteriaceae;
Gastranaerophilales	63	33	10	13	48	16	7	19	19	8	30	0	0	7	31	100	k__Bacteria;p__Cyanobacteria;c__Vampirivibrionia;o__Gastranaerophilales;f__Gastranaerophilales;
Clostridia_vadinBB60_group	6	87	68	6	5	9	16	12	7	6	10	5	0	2	0	6	k__Bacteria;p__Firmicutes;c__Clostridia;o__Clostridia_vadinBB60_group;f__Clostridia_vadinBB60_group;
Staphylococcaceae	0	3	0	0	24	31	0	84	0	0	0	0	59	0	0	0	k__Bacteria;p__Firmicutes;c__Bacilli;o__Staphylococcales;f__Staphylococcaceae;
Sphingomonadaceae	0	11	0	0	0	0	0	9	0	81	0	0	0	0	73	0	k__Bacteria;p__Proteobacteria;c__Alphaproteobacteria;o__Sphingomonadales;f__Sphingomonadaceae;
Propionibacteriaceae	0	10	0	0	7	29	0	77	5	0	0	0	59	3	0	0	k__Bacteria;p__Actinobacteriota;c__Actinobacteria;o__Propionibacteriales;f__Propionibacteriaceae;
Pseudoalteromonadaceae	0	0	0	0	74	64	0	8	0	35	0	0	0	0	23	0	k__Bacteria;p__Proteobacteria;c__Gammaproteobacteria;o__Alteromonadales;f__Pseudoalteromonadaceae;
Saccharospirillaceae	0	0	0	0	0	0	0	3	0	58	0	0	2	0	71	0	k__Bacteria;p__Proteobacteria;c__Gammaproteobacteria;o__Oceanospirillales;f__Saccharospirillaceae;
Bacillaceae	0	0	0	0	0	20	0	23	0	69	0	0	31	0	62	0	k__Bacteria;p__Firmicutes;c__Bacilli;o__Bacillales;f__Bacillaceae;
Akkermansiaceae	19	22	68	0	8	25	6	0	1	2	0	0	0	0	4	13	k__Bacteria;p__Verrucomicrobiota;c__Verrucomicrobiae;o__Verrucomicrobiales;f__Akkermansiaceae;
Chloroplast	0	0	0	0	0	11	0	0	0	0	0	0	0	0	5	0	k__Bacteria;p__Cyanobacteria;c__Cyanobacteriia;o__Chloroplast;f__Chloroplast;
Hungateiclostridiaceae	0	0	0	0	0	0	0	0	0	5	0	0	0	0	0	0	k__Bacteria;p__Firmicutes;c__Clostridia;o__Clostridia;f__Hungateiclostridiaceae;
Anaerovoracaceae	48	61	41	37	32	65	63	45	29	46	36	54	51	23	40	13	k__Bacteria;p__Firmicutes;c__Clostridia;o__Peptostreptococcales-Tissierellales;f__Anaerovoracaceae;
Nannocystaceae	0	0	0	0	0	0	0	64	0	0	0	0	55	0	0	0	k__Bacteria;p__Myxococcota;c__Polyangia;o__Nannocystales;f__Nannocystaceae;
Prolixibacteraceae	0	0	0	0	0	0	0	0	0	0	0	0	0	0	0	0	k__Bacteria;p__Bacteroidota;c__Bacteroidia;o__Bacteroidales;f__Prolixibacteraceae;
Peptococcaceae	19	33	27	8	26	23	28	24	32	37	22	19	31	21	35	26	k__Bacteria;p__Firmicutes;c__Clostridia;o__Peptococcales;f__Peptococcaceae;
Deferribacteraceae	6	10	12	0	8	11	16	15	11	19	9	15	0	5	35	18	k__Bacteria;p__Deferribacterota;c__Deferribacteres;o__Deferribacterales;f__Deferribacteraceae;
Bacteriovoracaceae	0	0	0	0	55	4	0	12	0	15	0	0	0	0	8	0	k__Bacteria;p__Bdellovibrionota;c__Bdellovibrionia;o__Bacteriovoracales;f__Bacteriovoracaceae;
Rhizobiaceae	0	15	0	0	3	4	0	5	0	54	0	0	9	0	28	0	k__Bacteria;p__Proteobacteria;c__Alphaproteobacteria;o__Rhizobiales;f__Rhizobiaceae;
RF39	7	26	3	6	17	21	5	26	7	52	28	1	6	4	53	25	k__Bacteria;p__Firmicutes;c__Bacilli;o__RF39;f__RF39;
Coriobacteriaceae	15	18	5	32	51	45	25	23	12	10	25	22	29	9	0	15	k__Bacteria;p__Actinobacteriota;c__Coriobacteriia;o__Coriobacteriales;f__Coriobacteriaceae;
Bacteroidetes_vadinHA17	0	0	0	0	0	0	0	0	0	0	0	0	0	0	0	0	k__Bacteria;p__Bacteroidota;c__Bacteroidia;o__Bacteroidales;f__Bacteroidetes_vadinHA17;
Sulfurimonadaceae	0	0	0	0	0	0	0	0	0	0	0	0	0	0	0	0	k__Bacteria;p__Campilobacterota;c__Campylobacteria;o__Campylobacterales;f__Sulfurimonadaceae;
Saprospiraceae	0	0	0	0	7	6	2	18	0	42	0	0	8	0	32	0	k__Bacteria;p__Bacteroidota;c__Bacteroidia;o__Chitinophagales;f__Saprospiraceae;
PB19	0	0	0	0	0	0	0	42	0	16	0	0	26	0	21	0	k__Bacteria;p__Desulfobacterota;c__Desulfuromonadia;o__PB19;f__PB19;
Bradymonadales	0	0	0	0	39	15	0	10	0	0	0	0	4	0	0	0	k__Bacteria;p__Desulfobacterota;c__Desulfuromonadia;o__Bradymonadales;f__Bradymonadales;
Rs-E47_termite_group	0	0	0	0	0	0	0	0	0	0	0	0	0	0	0	0	k__Bacteria;p__Bacteroidota;c__Bacteroidia;o__Bacteroidales;f__Rs-E47_termite_group;
Barnesiellaceae	6	11	0	32	21	17	24	22	7	32	18	18	5	5	17	15	k__Bacteria;p__Bacteroidota;c__Bacteroidia;o__Bacteroidales;f__Barnesiellaceae;
Caulobacteraceae	0	0	0	0	18	0	0	38	0	5	0	0	30	0	2	0	k__Bacteria;p__Proteobacteria;c__Alphaproteobacteria;o__Caulobacterales;f__Caulobacteraceae;
Bryobacteraceae	0	0	0	0	0	0	0	0	38	0	0	0	0	29	0	0	k__Bacteria;p__Acidobacteriota;c__Acidobacteriae;o__Bryobacterales;f__Bryobacteraceae;
Oxalobacteraceae	0	3	0	0	12	35	0	0	0	0	0	0	0	0	0	0	k__Bacteria;p__Proteobacteria;c__Gammaproteobacteria;o__Burkholderiales;f__Oxalobacteraceae;
Alcaligenaceae	0	0	0	0	0	0	0	35	0	0	0	0	25	0	0	0	k__Bacteria;p__Proteobacteria;c__Gammaproteobacteria;o__Burkholderiales;f__Alcaligenaceae;
Dermabacteraceae	0	0	0	0	0	35	0	0	0	0	0	0	0	0	0	0	k__Bacteria;p__Actinobacteriota;c__Actinobacteria;o__Micrococcales;f__Dermabacteraceae;
Micrococcaceae	0	5	4	3	0	26	0	4	27	6	0	0	0	23	0	0	k__Bacteria;p__Actinobacteriota;c__Actinobacteria;o__Micrococcales;f__Micrococcaceae;
Marinifilaceae	11	12	12	11	17	3	25	6	6	14	8	15	8	13	25	24	k__Bacteria;p__Bacteroidota;c__Bacteroidia;o__Bacteroidales;f__Marinifilaceae;
Hyphomonadaceae	0	0	0	0	0	0	0	31	0	15	0	0	23	0	11	0	k__Bacteria;p__Proteobacteria;c__Alphaproteobacteria;o__Caulobacterales;f__Hyphomonadaceae;
Sneathiellaceae	0	0	0	0	0	0	0	24	0	31	0	0	10	0	27	0	k__Bacteria;p__Proteobacteria;c__Alphaproteobacteria;o__Sneathiellales;f__Sneathiellaceae;
Halieaceae	0	0	0	0	0	0	0	29	0	6	0	0	21	0	8	0	k__Bacteria;p__Proteobacteria;c__Gammaproteobacteria;o__Cellvibrionales;f__Halieaceae;
Ilumatobacteraceae	0	0	0	0	0	0	0	5	0	21	0	0	3	0	29	0	k__Bacteria;p__Actinobacteriota;c__Acidimicrobiia;o__Microtrichales;f__Ilumatobacteraceae;
Mitochondria	16	14	17	28	11	10	5	15	20	20	23	0	0	0	0	0	k__Bacteria;p__Proteobacteria;c__Alphaproteobacteria;o__Rickettsiales;f__Mitochondria;
Hydrogenophilaceae	0	0	0	0	13	28	0	0	0	0	0	0	0	0	0	0	k__Bacteria;p__Proteobacteria;c__Gammaproteobacteria;o__Burkholderiales;f__Hydrogenophilaceae;
Rickettsiaceae	0	0	0	0	0	0	0	27	0	0	0	0	24	0	0	0	k__Bacteria;p__Proteobacteria;c__Alphaproteobacteria;o__Rickettsiales;f__Rickettsiaceae;
Geobacteraceae	0	0	0	0	0	0	0	0	0	0	0	0	0	0	0	0	k__Bacteria;p__Desulfobacterota;c__Desulfuromonadia;o__Geobacterales;f__Geobacteraceae;
Elusimicrobiaceae	11	3	7	0	7	2	11	3	4	9	0	13	0	1	0	0	k__Bacteria;p__Elusimicrobiota;c__Elusimicrobia;o__Elusimicrobiales;f__Elusimicrobiaceae;
Bdellovibrionaceae	0	0	0	0	0	0	0	25	0	9	0	0	15	0	15	0	k__Bacteria;p__Bdellovibrionota;c__Bdellovibrionia;o__Bdellovibrionales;f__Bdellovibrionaceae;
Peptostreptococcales-Tissierellales	0	0	0	0	0	0	0	23	0	0	0	0	24	0	0	0	k__Bacteria;p__Firmicutes;c__Clostridia;o__Peptostreptococcales-Tissierellales;f__Peptostreptococcales-Tissierellales;
MBNT15	0	0	0	0	0	0	0	0	0	0	0	0	0	0	0	0	k__Bacteria;p__MBNT15;c__MBNT15;o__MBNT15;f__MBNT15;
Pseudomonadaceae	0	0	0	0	0	0	0	0	0	0	0	0	0	0	0	0	k__Bacteria;p__Proteobacteria;c__Gammaproteobacteria;o__Pseudomonadales;f__Pseudomonadaceae;
Intrasporangiaceae	0	0	0	0	0	0	0	0	0	0	0	0	0	0	0	0	k__Bacteria;p__Actinobacteriota;c__Actinobacteria;o__Micrococcales;f__Intrasporangiaceae;
OPB41	0	0	0	0	0	0	0	0	0	0	0	0	0	0	0	0	k__Bacteria;p__Actinobacteriota;c__Coriobacteriia;o__OPB41;f__OPB41;
Bacteroidales_RF16_group	7	9	11	8	6	10	18	7	5	9	12	21	4	3	11	6	k__Bacteria;p__Bacteroidota;c__Bacteroidia;o__Bacteroidales;f__Bacteroidales_RF16_group;
Desulfuromonadaceae	0	0	0	0	0	0	0	0	0	0	0	0	0	0	0	0	k__Bacteria;p__Desulfobacterota;c__Desulfuromonadia;o__Desulfuromonadia;f__Desulfuromonadaceae;
Beijerinckiaceae	0	0	0	0	0	20	0	0	0	0	0	0	0	0	0	0	k__Bacteria;p__Proteobacteria;c__Alphaproteobacteria;o__Rhizobiales;f__Beijerinckiaceae;
Gallionellaceae	0	0	0	0	0	0	0	0	0	0	0	0	0	0	0	0	k__Bacteria;p__Proteobacteria;c__Gammaproteobacteria;o__Burkholderiales;f__Gallionellaceae;
Methyloligellaceae	0	0	0	0	0	0	0	0	0	18	0	0	0	0	13	0	k__Bacteria;p__Proteobacteria;c__Alphaproteobacteria;o__Rhizobiales;f__Methyloligellaceae;
Coriobacteriales_Incertae_Sedis	0	2	0	0	0	18	0	2	0	0	2	0	0	0	0	0	k__Bacteria;p__Actinobacteriota;c__Coriobacteriia;o__Coriobacteriales;f__Coriobacteriales_Incertae_Sedis;
Rhodocyclaceae	0	0	0	0	0	0	0	0	0	0	0	0	0	0	0	0	k__Bacteria;p__Proteobacteria;c__Gammaproteobacteria;o__Burkholderiales;f__Rhodocyclaceae;
Fusobacteriaceae	0	0	0	0	0	0	0	0	0	16	0	0	0	0	10	0	k__Bacteria;p__Fusobacteriota;c__Fusobacteriia;o__Fusobacteriales;f__Fusobacteriaceae;
Acholeplasmataceae	0	3	14	0	0	0	0	0	0	0	0	0	0	0	0	0	k__Bacteria;p__Firmicutes;c__Bacilli;o__Acholeplasmatales;f__Acholeplasmataceae;
Gemmatimonadaceae	0	0	0	0	0	0	0	0	0	0	0	0	0	0	0	0	k__Bacteria;p__Gemmatimonadota;c__Gemmatimonadetes;o__Gemmatimonadales;f__Gemmatimonadaceae;
Arcobacteraceae	0	0	0	0	0	0	0	0	0	16	0	0	0	0	11	0	k__Bacteria;p__Campilobacterota;c__Campylobacteria;o__Campylobacterales;f__Arcobacteraceae;
Weeksellaceae	0	0	0	0	0	10	0	16	0	0	0	0	15	0	0	0	k__Bacteria;p__Bacteroidota;c__Bacteroidia;o__Flavobacteriales;f__Weeksellaceae;
Methanobacteriaceae	3	0	0	0	5	0	0	0	0	0	0	5	0	0	0	0	k__Archaea;p__Euryarchaeota;c__Methanobacteria;o__Methanobacteriales;f__Methanobacteriaceae;
Leuconostocaceae	0	0	0	0	0	0	0	0	15	0	0	0	3	8	0	0	k__Bacteria;p__Firmicutes;c__Bacilli;o__Lactobacillales;f__Leuconostocaceae;
Microtrichaceae	0	0	0	0	0	0	0	0	0	15	0	0	0	0	7	0	k__Bacteria;p__Actinobacteriota;c__Acidimicrobiia;o__Microtrichales;f__Microtrichaceae;
Actinomycetaceae	0	0	0	0	3	0	0	0	2	0	0	0	0	0	0	0	k__Bacteria;p__Actinobacteriota;c__Actinobacteria;o__Actinomycetales;f__Actinomycetaceae;
Nitrospiraceae	0	0	0	0	0	0	0	0	0	0	0	0	0	0	0	0	k__Bacteria;p__Nitrospirota;c__Nitrospiria;o__Nitrospirales;f__Nitrospiraceae;
Fusibacteraceae	0	0	0	0	0	0	0	0	0	0	0	0	0	0	0	0	k__Bacteria;p__Firmicutes;c__Clostridia;o__Peptostreptococcales-Tissierellales;f__Fusibacteraceae;
Halomonadaceae	0	0	0	0	0	0	0	0	0	8	0	0	0	0	13	0	k__Bacteria;p__Proteobacteria;c__Gammaproteobacteria;o__Oceanospirillales;f__Halomonadaceae;
Deep_Sea_Euryarchaeotic_Group(DSEG)	0	0	0	0	0	12	0	0	2	0	0	0	0	2	0	0	k__Archaea;p__Aenigmarchaeota;c__Deep_Sea_Euryarchaeotic_Group(DSEG);o__Deep_Sea_Euryarchaeotic_Group(DSEG);f__Deep_Sea_Euryarchaeotic_Group(DSEG);
Parvularculaceae	0	0	0	0	0	0	0	12	0	0	0	0	6	0	0	0	k__Bacteria;p__Proteobacteria;c__Alphaproteobacteria;o__Caulobacterales;f__Parvularculaceae;
Aerococcaceae	0	0	0	0	0	12	0	5	0	0	0	0	0	0	0	0	k__Bacteria;p__Firmicutes;c__Bacilli;o__Lactobacillales;f__Aerococcaceae;
Micavibrionaceae	0	0	0	0	0	0	0	0	0	12	0	0	0	0	10	0	k__Bacteria;p__Proteobacteria;c__Alphaproteobacteria;o__Micavibrionales;f__Micavibrionaceae;
Dysgonomonadaceae	0	0	0	0	0	0	0	0	0	0	0	0	0	0	0	0	k__Bacteria;p__Bacteroidota;c__Bacteroidia;o__Bacteroidales;f__Dysgonomonadaceae;
Syntrophaceae	0	0	0	0	0	0	0	0	0	0	0	0	0	0	0	0	k__Bacteria;p__Desulfobacterota;c__Syntrophia;o__Syntrophales;f__Syntrophaceae;
Pyrinomonadaceae	0	0	0	0	0	0	0	0	0	0	0	0	0	0	0	0	k__Bacteria;p__Acidobacteriota;c__Blastocatellia;o__Pyrinomonadales;f__Pyrinomonadaceae;
Defluviitaleaceae	5	3	7	6	8	0	0	5	9	4	5	0	4	7	4	0	k__Bacteria;p__Firmicutes;c__Clostridia;o__Lachnospirales;f__Defluviitaleaceae;
Sulfurovaceae	0	0	0	0	0	0	0	0	0	0	0	0	0	0	0	0	k__Bacteria;p__Campilobacterota;c__Campylobacteria;o__Campylobacterales;f__Sulfurovaceae;
Terasakiellaceae	0	0	0	0	0	0	0	10	0	8	0	0	9	0	0	0	k__Bacteria;p__Proteobacteria;c__Alphaproteobacteria;o__Rhodospirillales;f__Terasakiellaceae;
Devosiaceae	0	0	0	0	10	0	0	0	0	0	0	0	0	0	0	0	k__Bacteria;p__Proteobacteria;c__Alphaproteobacteria;o__Rhizobiales;f__Devosiaceae;
BD2-11_terrestrial_group	0	0	0	0	0	0	0	0	0	10	0	0	0	0	5	0	k__Bacteria;p__Gemmatimonadota;c__BD2-11_terrestrial_group;o__BD2-11_terrestrial_group;f__BD2-11_terrestrial_group;
Neisseriaceae	0	0	0	0	0	6	0	0	0	0	0	0	0	0	0	0	k__Bacteria;p__Proteobacteria;c__Gammaproteobacteria;o__Burkholderiales;f__Neisseriaceae;
Desulfobaccaceae	0	0	0	0	0	0	0	0	0	0	0	0	0	0	0	0	k__Bacteria;p__Desulfobacterota;c__Desulfobaccia;o__Desulfobaccales;f__Desulfobaccaceae;
Paludibacteraceae	0	0	0	0	0	0	0	0	0	0	0	0	0	0	0	0	k__Bacteria;p__Bacteroidota;c__Bacteroidia;o__Bacteroidales;f__Paludibacteraceae;
RBG-16-55-12	0	0	0	0	0	0	0	0	0	0	0	0	0	0	0	0	k__Bacteria;p__Actinobacteriota;c__RBG-16-55-12;o__RBG-16-55-12;f__RBG-16-55-12;
Erwiniaceae	0	0	0	0	0	0	0	0	0	0	0	0	0	0	0	0	k__Bacteria;p__Proteobacteria;c__Gammaproteobacteria;o__Enterobacterales;f__Erwiniaceae;
Methylomonadaceae	0	0	0	0	0	0	0	0	0	0	0	0	0	0	0	0	k__Bacteria;p__Proteobacteria;c__Gammaproteobacteria;o__Methylococcales;f__Methylomonadaceae;
Kiloniellaceae	0	0	0	0	0	0	0	0	0	9	0	0	0	0	6	0	k__Bacteria;p__Proteobacteria;c__Alphaproteobacteria;o__Kiloniellales;f__Kiloniellaceae;
Polyangiaceae	0	0	0	0	0	0	0	0	0	0	0	0	0	0	0	0	k__Bacteria;p__Myxococcota;c__Polyangia;o__Polyangiales;f__Polyangiaceae;
Nitrosomonadaceae	0	0	0	0	0	0	0	0	0	0	0	0	0	0	0	0	k__Bacteria;p__Proteobacteria;c__Gammaproteobacteria;o__Burkholderiales;f__Nitrosomonadaceae;
Lentimicrobiaceae	0	0	0	0	0	0	0	0	0	0	0	0	0	0	0	0	k__Bacteria;p__Bacteroidota;c__Bacteroidia;o__Sphingobacteriales;f__Lentimicrobiaceae;
Leptotrichiaceae	0	0	0	0	0	0	0	0	0	0	0	0	0	0	0	0	k__Bacteria;p__Fusobacteriota;c__Fusobacteriia;o__Fusobacteriales;f__Leptotrichiaceae;
Geodermatophilaceae	0	0	0	0	0	0	0	0	0	0	0	0	0	0	0	0	k__Bacteria;p__Actinobacteriota;c__Actinobacteria;o__Frankiales;f__Geodermatophilaceae;
Chitinophagaceae	0	0	0	0	0	0	0	6	0	8	0	0	0	0	8	0	k__Bacteria;p__Bacteroidota;c__Bacteroidia;o__Chitinophagales;f__Chitinophagaceae;
Aminicenantales	0	0	0	0	0	0	0	0	0	0	0	0	0	0	0	0	k__Bacteria;p__Acidobacteriota;c__Aminicenantia;o__Aminicenantales;f__Aminicenantales;
MB-A2-108	0	0	0	0	0	0	0	0	0	0	0	0	0	0	0	0	k__Bacteria;p__Actinobacteriota;c__MB-A2-108;o__MB-A2-108;f__MB-A2-108;
Acidaminobacteraceae	0	0	0	0	0	0	0	0	0	0	0	0	0	0	0	0	k__Bacteria;p__Firmicutes;c__Clostridia;o__Peptostreptococcales-Tissierellales;f__Acidaminobacteraceae;
Acetobacteraceae	0	0	0	0	0	0	0	0	0	0	0	0	0	0	0	0	k__Bacteria;p__Proteobacteria;c__Alphaproteobacteria;o__Acetobacterales;f__Acetobacteraceae;
Xanthomonadaceae	0	0	0	0	0	0	0	0	0	0	0	0	0	0	0	0	k__Bacteria;p__Proteobacteria;c__Gammaproteobacteria;o__Xanthomonadales;f__Xanthomonadaceae;
Psychromonadaceae	0	0	0	0	8	0	0	0	0	0	0	0	0	0	0	0	k__Bacteria;p__Proteobacteria;c__Gammaproteobacteria;o__Alteromonadales;f__Psychromonadaceae;
Alicyclobacillaceae	0	0	0	0	0	0	0	0	7	0	0	0	0	0	0	0	k__Bacteria;p__Firmicutes;c__Bacilli;o__Alicyclobacillales;f__Alicyclobacillaceae;
Stappiaceae	0	0	0	0	0	0	0	0	0	0	0	0	7	0	0	0	k__Bacteria;p__Proteobacteria;c__Alphaproteobacteria;o__Rhizobiales;f__Stappiaceae;
Hyphomicrobiaceae	0	0	0	0	0	0	0	0	7	0	0	0	0	6	0	0	k__Bacteria;p__Proteobacteria;c__Alphaproteobacteria;o__Rhizobiales;f__Hyphomicrobiaceae;
Pseudohongiellaceae	0	0	0	0	0	0	0	0	0	7	0	0	0	0	4	0	k__Bacteria;p__Proteobacteria;c__Gammaproteobacteria;o__Oceanospirillales;f__Pseudohongiellaceae;
Brevibacillaceae	0	0	0	0	0	0	0	0	0	0	0	0	0	0	0	0	k__Bacteria;p__Firmicutes;c__Bacilli;o__Brevibacillales;f__Brevibacillaceae;
Methylophilaceae	0	0	0	0	5	0	0	0	4	0	0	0	0	7	0	0	k__Bacteria;p__Proteobacteria;c__Gammaproteobacteria;o__Burkholderiales;f__Methylophilaceae;
env.OPS_17	0	0	0	0	0	0	0	0	0	0	0	0	0	0	0	0	k__Bacteria;p__Bacteroidota;c__Bacteroidia;o__Sphingobacteriales;f__env.OPS_17;
Vicinamibacteraceae	0	0	0	0	0	0	0	0	0	0	0	0	0	0	0	0	k__Bacteria;p__Acidobacteriota;c__Vicinamibacteria;o__Vicinamibacterales;f__Vicinamibacteraceae;
Microbacteriaceae	0	0	0	0	0	0	0	0	0	6	0	0	0	5	6	0	k__Bacteria;p__Actinobacteriota;c__Actinobacteria;o__Micrococcales;f__Microbacteriaceae;
Leptospiraceae	0	0	0	0	0	0	0	0	0	6	0	0	0	0	3	0	k__Bacteria;p__Spirochaetota;c__Leptospirae;o__Leptospirales;f__Leptospiraceae;
Caldisericaceae	0	0	0	0	0	0	0	0	0	0	0	0	0	0	0	0	k__Bacteria;p__Caldisericota;c__Caldisericia;o__Caldisericales;f__Caldisericaceae;
Family_III	0	0	0	0	0	0	0	0	6	0	0	0	0	0	0	0	k__Bacteria;p__Firmicutes;c__Thermoanaerobacteria;o__Thermoanaerobacterales;f__Family_III;
A4b	0	0	0	0	0	0	0	0	0	0	0	0	0	0	6	0	k__Bacteria;p__Chloroflexi;c__Anaerolineae;o__SBR1031;f__A4b;
Xanthobacteraceae	0	0	0	0	0	0	0	0	0	0	0	0	0	0	0	0	k__Bacteria;p__Proteobacteria;c__Alphaproteobacteria;o__Rhizobiales;f__Xanthobacteraceae;
Pasteurellaceae	0	6	0	0	0	1	0	0	0	0	0	0	0	0	0	0	k__Bacteria;p__Proteobacteria;c__Gammaproteobacteria;o__Pasteurellales;f__Pasteurellaceae;
SM2D12	0	0	0	0	0	0	0	0	0	3	0	0	0	0	5	0	k__Bacteria;p__Proteobacteria;c__Alphaproteobacteria;o__Rickettsiales;f__SM2D12;
Sumerlaeaceae	0	0	0	0	0	0	0	0	0	0	0	0	0	0	0	0	k__Bacteria;p__Sumerlaeota;c__Sumerlaeia;o__Sumerlaeales;f__Sumerlaeaceae;
SJA-28	0	0	0	0	0	0	0	0	0	0	0	0	0	0	0	0	k__Bacteria;p__Bacteroidota;c__SJA-28;o__SJA-28;f__SJA-28;
Sandaracinaceae	0	0	0	0	0	4	0	5	0	0	0	0	0	0	0	0	k__Bacteria;p__Myxococcota;c__Polyangia;o__Polyangiales;f__Sandaracinaceae;
Marinilabiliaceae	0	0	0	0	0	0	0	0	0	4	0	0	0	0	5	0	k__Bacteria;p__Bacteroidota;c__Bacteroidia;o__Bacteroidales;f__Marinilabiliaceae;
Desulfocapsaceae	0	0	0	0	0	0	0	0	0	0	0	0	0	0	0	0	k__Bacteria;p__Desulfobacterota;c__Desulfobulbia;o__Desulfobulbales;f__Desulfocapsaceae;
AB1	0	0	0	0	0	0	0	5	0	4	0	0	0	0	0	0	k__Bacteria;p__Proteobacteria;c__Alphaproteobacteria;o__Rickettsiales;f__AB1;
Cryomorphaceae	0	0	0	0	5	0	0	0	0	0	0	0	0	0	0	0	k__Bacteria;p__Bacteroidota;c__Bacteroidia;o__Flavobacteriales;f__Cryomorphaceae;
WCHB1-81	0	0	0	0	0	0	0	0	0	0	0	0	0	0	0	0	k__Bacteria;p__Actinobacteriota;c__WCHB1-81;o__WCHB1-81;f__WCHB1-81;
Anaerolineaceae	0	0	0	0	0	0	0	0	0	0	0	0	0	0	0	0	k__Bacteria;p__Chloroflexi;c__Anaerolineae;o__Anaerolineales;f__Anaerolineaceae;
Sva0485	0	0	0	0	0	0	0	0	0	0	0	0	0	0	0	0	k__Bacteria;p__Sva0485;c__Sva0485;o__Sva0485;f__Sva0485;
PHOS-HE36	0	0	0	0	0	0	0	0	0	0	0	0	0	0	0	0	k__Bacteria;p__Bacteroidota;c__Ignavibacteria;o__Ignavibacteriales;f__PHOS-HE36;
Oceanospirillaceae	0	0	0	0	0	0	0	0	0	4	0	0	0	0	0	0	k__Bacteria;p__Proteobacteria;c__Gammaproteobacteria;o__Oceanospirillales;f__Oceanospirillaceae;
SC-I-84	0	0	0	0	0	0	0	0	0	0	0	0	0	0	0	0	k__Bacteria;p__Proteobacteria;c__Gammaproteobacteria;o__Burkholderiales;f__SC-I-84;
Mycoplasmataceae	0	0	0	0	0	4	0	0	0	0	0	0	0	0	0	0	k__Bacteria;p__Firmicutes;c__Bacilli;o__Mycoplasmatales;f__Mycoplasmataceae;
Pleomorphomonadaceae	0	0	0	0	0	0	0	0	0	0	0	0	0	0	0	0	k__Bacteria;p__Proteobacteria;c__Alphaproteobacteria;o__Rhizobiales;f__Pleomorphomonadaceae;
FS118-23B-02	0	0	0	0	0	0	0	0	0	0	0	0	0	0	0	0	k__Bacteria;p__Actinobacteriota;c__Coriobacteriia;o__FS118-23B-02;f__FS118-23B-02;
Clostridium_methylpentosum_group	0	0	0	0	0	0	0	0	0	0	3	0	0	0	0	0	k__Bacteria;p__Firmicutes;c__Clostridia;o__Oscillospirales;f__Clostridium_methylpentosum_group;
Holosporaceae	0	0	0	0	0	0	1	0	0	0	0	0	0	0	0	0	k__Bacteria;p__Proteobacteria;c__Alphaproteobacteria;o__Holosporales;f__Holosporaceae;
Subgroup_7	0	0	0	0	0	0	0	0	0	0	0	0	0	0	0	0	k__Bacteria;p__Acidobacteriota;c__Holophagae;o__Subgroup_7;f__Subgroup_7;
Oleiphilaceae	0	0	0	0	0	0	0	0	0	3	0	0	0	0	0	0	k__Bacteria;p__Proteobacteria;c__Gammaproteobacteria;o__Oceanospirillales;f__Oleiphilaceae;
Coxiellaceae	0	0	0	0	0	0	0	0	0	3	0	0	0	0	0	0	k__Bacteria;p__Proteobacteria;c__Gammaproteobacteria;o__Coxiellales;f__Coxiellaceae;
Puniceicoccaceae	0	0	0	0	0	0	3	0	0	0	0	0	0	0	0	0	k__Bacteria;p__Verrucomicrobiota;c__Verrucomicrobiae;o__Opitutales;f__Puniceicoccaceae;
Woesearchaeales	0	0	0	0	0	0	0	0	0	0	0	0	0	0	0	0	k__Archaea;p__Nanoarchaeota;c__Nanoarchaeia;o__Woesearchaeales;f__Woesearchaeales;
Arenicellaceae	0	0	0	0	2	2	0	0	0	0	0	0	0	0	0	0	k__Bacteria;p__Proteobacteria;c__Gammaproteobacteria;o__Arenicellales;f__Arenicellaceae;
Others	242	318	205	280	202	124	218	543	220	304	249	434	726	593	461	324	Others
